# Supplementary material for: Integration of Metabolomics and Transcriptomics to Reveal the Antitumor Mechanism of Dendrobium officinale Polysaccharide-Based Nanocarriers in Enhancing Photodynamic Immunotherapy in Colorectal Cancer
Source: Pharmaceutics. 2025 Jan 13;17(1):97. doi: 10.3390/pharmaceutics17010097 (PMC11769008; doi:10.3390/pharmaceutics17010097)
Supplement: Supplementary file 1 [file pharmaceutics-17-00097-s001.zip › Supplementary Information S2.xlsx]

## Sheet: Sheet1
Table S1. Significantly altered metabolites among three groups in positive ion mode.
Index	Metabolite name	Log2FC (Control_vs_DOP)	VIP (Control_vs_DOP)	Tendency in T group (Control_vs_DOP)	Log2FC (Control_vs_DOPL)	VIP (Control_vs_DOPL)	Tendency in R group (Control_vs_DOPL)	Log2FC (DOP_vs_DOPL)	VIP (DOP_vs_DOPL)	Tendency in R group (DOP_vs_DOPL)	kegg_map
MW0006354	Bifemelane	-	-	-	-3.26283	1.57152	down	-	-	-	--
MW0141099	1,2-Didecanoyl-glycerol(10:0)	-	-	-	1.13877	1.43266	up	2.05494	1.58916	up	--
MW0147246	Castasterone	-	-	-	1.42083	1.69688	up	1.58519	1.7563	up	ko01100
MEDP1740	Acrylamide	-1.05888	1.33944	down	-	-	-	-	-	-	--
MW0168125	Hydrogen selenide	1.17831	1.97343	up	-	-	-	-	-	-	ko00450,ko01100
MW0107902	L-Leucyl-L-Alanine	-4.04846	1.48309	down	-8.15119	2.01644	down	-4.10273	1.26404	down	--
MW0054561	LysoPC(O-18:0)	-	-	-	-	-	-	1.12506	1.56129	up	--
MW0169004	Cytosine	-	-	-	-1.00081	1.19115	down	-	-	-	ko00240,ko01100,ko01232
MW0123105	Bilirubin	-	-	-	-	-	-	1.84804	1.39992	up	ko00860,ko01100,ko04976
MEDP0513	Hexadecanamide	-	-	-	-	-	-	-1.07483	1.44348	down	--
MW0056748	Palmitoyl sphingomyelin	-4.09499	2.07743	down	-2.0114	1.46731	down	-	-	-	--
MW0011080	(2S)-3-Hydroxypropane-1,2-diyl didecanoate	-	-	-	1.62008	1.73846	up	2.05488	1.82687	up	--
MEDL02339	Diethyl hydrogen phosphate	1.09207	1.26724	up	-	-	-	-	-	-	--
MW0146998	Calcium oxalate	-	-	-	1.24822	1.66152	up	-	-	-	--
MW0112883	Muscone	-	-	-	1.58944	1.37888	up	2.34574	1.66635	up	--
MW0157973	trans-1,2-Dichloroethene	-	-	-	-1.18553	1.17053	down	-	-	-	ko01100
MW0012920	1-Octadecyl lysophosphatidic acid	-	-	-	-	-	-	1.19124	1.70541	up	--
MW0012825	1-Hexadecyl-sn-glycero-3-phosphocholine	-	-	-	-	-	-	1.05768	1.85403	up	--
MW0124124	Flindersine	-	-	-	-1.16296	1.30896	down	-	-	-	--
MEDP1170	9-octadecenal	-	-	-	-	-	-	-1.16207	1.4155	down	--
MW0006492	Carbinoxamine	-1.69606	1.85144	down	-	-	-	1.88241	1.0607	up	--
FDATN00826	Pyridoxal 5-phosphate monohydrate	-	-	-	-1.42662	2.1577	down	-	-	-	--
MW0110011	trans-Aconitic acid	-	-	-	1.59966	1.83946	up	1.28637	1.51686	up	ko00660,ko01100
MW0109167	Phe-Glu	-1.40742	2.16437	down	-	-	-	-	-	-	--
MW0009273	Orphenadrine	-2.97072	1.08623	down	-	-	-	-	-	-	--
MW0002394	2,6-Dihydroxybenzoic acid	-	-	-	-1.24594	1.39959	down	-	-	-	--
MEDP0574	Oleamide	1.20469	1.25555	up	-	-	-	-1.4804	1.43447	down	--
MW0105277	(4R)-2-Undecyl-1,3-thiazolidine-4-carboxylic acid	-3.19484	1.38591	down	-3.79995	1.61356	down	-	-	-	--
MEDP0442	Choline Alfoscerate	1.30205	1.9798	up	1.04909	1.74236	up	-	-	-	ko00564,ko00565,ko05231
MW0063665	Stearoyl-L-carnitine	-	-	-	-	-	-	1.08037	1.58647	up	--
MW0055403	N-Palmitoyl-D-sphingosine	-	-	-	-1.11746	1.36628	down	-	-	-	--
MW0011996	10E,12Z-octadecadienoic acid	-	-	-	1.55228	1.32044	up	2.26107	1.60001	up	--
MEDP1024	Leu-Val	-	-	-	-	-	-	-1.12442	1.86462	down	--
MW0104249	1H-Imidazol-1-ylacetic acid	-	-	-	-	-	-	1.07618	1.88742	up	--
MEDN0431	2-(Dimethylamino)Guanosine	-	-	-	-1.05991	1.72951	down	-	-	-	--
MEDP1892	Tetradecylamine	-2.79762	1.01159	down	-2.7169	1.11894	down	-	-	-	--
MW0054414	L-Palmitoylcarnitine	-	-	-	-	-	-	1.18216	1.60539	up	ko00071,ko01212
MW0147517	cis-1,2-Dichloroethene	-	-	-	-	-	-	-1.006	1.25102	down	ko01100
ZINC56556	Propranolol	-4.54177	1.50378	down	-	-	-	-	-	-	--
MW0063590	Solasodine	-	-	-	1.34418	1.59655	up	1.30372	1.62444	up	--
MW0000224	Dextromethorphan	-6.91662	1.89211	down	-8.1846	2.03149	down	-	-	-	--
MW0110979	Sphingosine	-	-	-	-	-	-	1.31739	1.61413	up	ko00600,ko01100,ko04071,ko04210,ko04217
MW0143452	Azacyclonol	-3.92233	1.323	down	-2.58503	1.06577	down	-	-	-	--
MW0123326	Cidofovir	-	-	-	-	-	-	1.27939	1.54844	up	--
MW0052616	Erucic acid	-	-	-	-1.01508	1.53015	down	-	-	-	ko01040
MW0012353	13Z-Docosenamide	-	-	-	-2.23612	1.19041	down	-1.8455	1.49865	down	--
MW0055469	Oleic acid	1.10718	1.18759	up	-	-	-	-1.29059	1.29536	down	ko00061,ko00073,ko01040,ko04212
MW0115349	Tetraethyl pyrophosphate	-	-	-	-	-	-	1.5572	1.83644	up	--
MW0012230	12-Hydroxyoctadecanoic acid	1.13445	1.34848	up	-	-	-	-1.35573	1.50178	down	--
MW0052793	Eicosapentaenoic Acid	-1.67535	1.36058	down	-	-	-	2.23264	1.59881	up	ko01040
MW0010218	Sulfate	1.2147	1.23997	up	-	-	-	-	-	-	ko00230,ko00261,ko00270,ko00920,ko01100,ko02010
MW0063555	SM(d18:1/16:0)	-2.14293	1.70812	down	-	-	-	-	-	-	--
MW0169628	Palmitoyl-L-Carnitine	-	-	-	2.19107	1.61711	up	2.26551	1.53417	up	ko00071,ko01212
MEDP1165	PC(O-16:0/O-2:0)	-	-	-	-	-	-	1.29876	1.63976	up	--
MEDP1166	PC(16:0/2:0)	1.03963	1.70759	up	-	-	-	-	-	-	--
MEDP1446	Octadecadienamide	1.30448	1.20388	up	-	-	-	-1.6369	1.41491	down	--
MW0054382	Linoleoylcarnitine	-	-	-	1.08314	1.4626	up	1.86084	1.89798	up	--
MW0106966	Glu-Leu	-1.18359	1.98293	down	-	-	-	-	-	-	--
MEDP1381	Carnitine C20:2	-	-	-	-	-	-	1.13476	1.65256	up	--
MEDP1391	Carnitine C18:2	-	-	-	-	-	-	1.55935	1.71219	up	--
MEDP1390	Carnitine C18:1	-	-	-	-	-	-	1.29173	1.68811	up	--
MEDP1399	Carnitine C16:2	-1.09127	1.42573	down	1.19915	1.20435	up	2.29041	1.70335	up	--
MEDP1398	Carnitine C16:1	-	-	-	1.06008	1.51088	up	1.39493	1.6401	up	--
MEDP1406	Carnitine C14:1	-	-	-	1.49402	1.20223	up	-	-	-	--
MEDP1417	Carnitine C10:1-OH	-	-	-	-1.37259	1.47957	down	-	-	-	--
MW0144385	Adonixanthin	-	-	-	1.02826	1.43187	up	1.04907	1.47432	up	--
MW0140183	(±)5-HETE [(±)5-hydroxy-6E,8Z,11Z,14Z-eicosatetraenoic acid]	-1.1672	1.67227	down	-	-	-	-	-	-	--
MW0160670	(E)-2-aminooctadec-4-ene-1,3-diol	-	-	-	-	-	-	1.31702	1.69487	up	--
MW0140526	(E)-2-Methylbutanal oxime	-	-	-	-1.17227	1.22874	down	-1.31484	1.54277	down	ko01210

## Sheet: Sheet2
Table S2. Significantly altered metabolites among three groups in negative ion mode.
Index	Metabolite name	Log2FC (Control_vs_DOP)	VIP (Control_vs_DOP)	Tendency in T group (Control_vs_DOP)	Log2FC (Control_vs_DOPL)	VIP (Control_vs_DOPL)	Tendency in R group (Control_vs_DOPL)	Log2FC (DOP_vs_DOPL)	VIP (DOP_vs_DOPL)	Tendency in R group (DOP_vs_DOPL)	kegg_map
MW0156204	Pterostilbene Phosphate	-1.00724	1.43865	down	-1.06519	1.41811	down	-	-	-	--
MW0123317	Chlorzoxazone	-2.12707	1.46605	down	-	-	-	1.90343	1.50589	up	--
MW0118695	2-Methyl-1-[1,3,7,9-tetrahydroxy-4,6-dimethyl-8-(2-methyl-1-oxobutyl)-2-dibenzofuranyl]-1-butanone	-	-	-	-	-	-	1.33293	1.25295	up	--
MW0117075	1H-Indole-3-ethanamine,5-methoxy-N,N-di-2-propen-1-yl-	-6.86536	1.6568	down	-4.87003	1.43153	down	-	-	-	--
MW0112904	3-O-Coumaroylquinic acid	-	-	-	1.22047	1.18281	up	-	-	-	--
MEDN1479	N-palmitoyl taurine	-	-	-	-	-	-	1.23565	1.0565	up	--
MW0109294	Pravastatin	-	-	-	-	-	-	1.18098	1.19237	up	ko04976
MW0126446	Rhynchophylline	-1.26	1.31767	down	-	-	-	-	-	-	--
MW0147052	Cannabicyclohexanol	-	-	-	-	-	-	1.13777	1.21074	up	--
MEDN0562	Indole-3-carbinol	-1.22483	1.90844	down	-	-	-	-	-	-	--
MW0009360	Pentoxifylline	1.00637	1.48809	up	-	-	-	-	-	-	--
MW0055346	Nonadecanoic acid	-	-	-	2.2806	1.44861	up	1.40394	1.44972	up	--
MW0053857	Chimyl Alcohol	1.55847	1.56918	up	2.5401	1.64333	up	-	-	-	--
MEDN1312	2-hydroxyphenylacetic acid	-1.26381	1.41865	down	-	-	-	-	-	-	ko00360,ko01100
MW0014765	5-Heptenoic acid,7-[(1R,4S,5S,6R)-6-[(1E,3S)-3-hydroxy-1-octen-1-yl]-2-oxabicyclo[2.2.1]hept-5-yl]-,(5Z)-	-	-	-	-	-	-	1.2462	1.12158	up	--
MW0014769	5-Heptenoic acid,7-[(1S,4R,5S,6R)-5-[(1E,3S)-3-hydroxy-1-octen-1-yl]-2-oxabicyclo[2.2.1]hept-6-yl]-,(5Z)-	-	-	-	-	-	-	1.11044	1.49055	up	--
MEDN1549	3-(2,4-dihydroxyphenyl)propanoic acid	1.01554	1.24068	up	1.75638	1.70636	up	-	-	-	--
MW0151263	Hydroxysanguinarine	1.01398	1.37962	up	-	-	-	-	-	-	--
MW0168773	Arachidic acid	-	-	-	-	-	-	1.35596	1.4745	up	ko01040
MW0053975	Hydrocortisone acetate	-1.85362	1.32623	down	-	-	-	2.47625	1.61908	up	--
MADN0626	1,6-Di-O-phosphono-D-fructose	1.01114	1.29476	up	-	-	-	-	-	-	--
MW0155705	Pregnane	1.79431	1.65211	up	2.67065	1.68991	up	-	-	-	--
MW0156513	Samandarone	-1.95572	1.31873	down	-	-	-	2.64254	1.66896	up	--
MW0114353	D-Ribofuranose 5-phosphate	-	-	-	-	-	-	-1.04019	1.29852	down	ko00030,ko00230,ko00440,ko00750,ko01100,ko01200,ko01230,ko01240,ko04918
MW0120582	4-methoxy DMT	-6.9952	1.64493	down	-3.51141	1.13169	down	-	-	-	--
MEDN0832	D-Glucosamine 6-Phosphate	-	-	-	-	-	-	1.06626	1.62897	up	ko00250,ko00520,ko01100,ko01250,ko04931,ko05415
MW0105068	3-Indoxyl phosphate	-	-	-	1.25616	1.64872	up	-	-	-	--
MW0168257	2,3-Dimercaptosuccinic acid	-	-	-	-1.18465	1.28556	down	-	-	-	--
MW0012563	Isostearic acid	-1.41389	1.94412	down	-	-	-	1.70981	1.47323	up	--
MW0114730	6-Deoxy-Galactopyranose	-	-	-	-1.2167	1.46903	down	-	-	-	ko00051,ko00520,ko01100,ko01250,ko04625
MW0141812	1-Oleoyl Lysophosphatidic Acid(sodium salt)	1.54048	1.89687	up	1.56949	1.87404	up	-	-	-	--
MW0013400	2-Arachidonyl Glycerol ether	-1.89076	1.35292	down	-	-	-	2.32679	1.64214	up	--
MW0133680	4'-Hydroxyflavanone	-	-	-	-1.80843	1.20299	down	-1.88053	1.29703	down	--
MW0006558	Chlorthal	-1.38953	1.25471	down	-	-	-	-	-	-	--
MW0148873	Elaeocarpidine	-	-	-	-8.50973	1.77834	down	-5.57801	1.84128	down	--
MW0107542	Iodofenphos	-	-	-	1.19922	1.574	up	-	-	-	--
MW0132688	3,5,7-Trihydroxy-2-(4-Hydroxyphenyl)-1lambda-Chromen-1-Ylium	-	-	-	1.75397	1.68458	up	-	-	-	--
MW0004046	3-Hydroxybenzo(a)pyrene	1.30702	1.58277	up	-	-	-	-	-	-	--
MW0104839	2-Phosphoglycolic Acid	-	-	-	-	-	-	1.45155	1.56522	up	ko00630,ko01100,ko01200
MW0169239	Griseofulvin	1.2594	1.48818	up	-	-	-	-	-	-	--
MW0168304	cis-4,10,13,16-Docosatetraenoic Acid	-	-	-	-	-	-	1.23934	1.53754	up	--
MW0052513	Eicosapentaenoic Acid-d5	-1.32783	1.63551	down	-	-	-	1.37181	1.3483	up	--
MW0122302	6-Cyano-7-nitroquinoxaline-2,3-dione	2.31783	1.60698	up	1.34381	1.12105	up	-	-	-	--
MW0148898	Endosulfan	-	-	-	-1.72098	1.86018	down	-1.20962	2.02879	down	--
MW0007225	Furosemide	1.24559	1.39263	up	-	-	-	-1.07765	1.43975	down	--
MW0103340	2'-Deoxycytidine-5'-Monophosphate	-	-	-	-	-	-	-1.11682	1.37293	down	ko00240,ko01100,ko01232
MW0159075	Val-Leu-Ser-Asp	-	-	-	-	-	-	1.19083	1.23205	up	--
MW0102993	Tuberculostearic acid	1.22323	1.82851	up	1.25064	1.84993	up	-	-	-	--
MW0156124	Prostaglandin E1-d4	-2.31114	1.53294	down	-	-	-	2.6971	1.74071	up	--
MW0155527	Phosphophosphinate	1.11121	1.34782	up	-	-	-	-	-	-	--
MW0056554	PA(i-12:0/a-21:0)	-	-	-	-	-	-	3.01248	1.28901	up	--
MW0153108	Lys-Phe-Tyr	-	-	-	-	-	-	2.76888	1.56451	up	--
MW0152067	L-3,4-Dihydroxybutan-2-one 4-phosphate	3.22169	1.50922	up	-	-	-	-2.32991	1.44304	down	ko00740,ko01100,ko01240
MW0054137	Isopropyl_laurate	-1.18105	1.07028	down	-	-	-	1.8311	1.42496	up	--
MW0052578	Eplerenone	-	-	-	1.30672	1.12043	up	1.05309	1.00532	up	--
MW0147460	Chromopyrrolate	1.12888	1.31789	up	-	-	-	-	-	-	ko01100
MW0014105	3-Hydroxynonyl acetate	-4.62285	1.39385	down	-7.46904	1.75201	down	-	-	-	--
MW0142806	3'-Amino-3'-deoxy-AMP	-	-	-	-1.3999	1.63406	down	-	-	-	ko01100
MW0013091	2,3-Diacetoxypropyl stearate	-1.26385	1.44253	down	-	-	-	1.33497	1.29289	up	--
MW0141117	1,2-Dihydroxynaphthalene-6-sulfonate	-1.27778	1.54684	down	-1.03841	1.28766	down	-	-	-	--

## Sheet: Sheet3
Table S3. Significantly altered genes among three groups.
Gene id	Gene name	Gene description	DOPL_vs_Control	DOPL_vs_DOP	DOP_vs_Control	Sum
ENSMUSG00000028182	Lrriq3	leucine-rich repeats and IQ motif containing 3 [Source:MGI Symbol;Acc:MGI:1921685]	yes|down	no|down	yes|down	2
ENSMUSG00000078162	Gm2574	predicted pseudogene 2574 [Source:MGI Symbol;Acc:MGI:3780741]	yes|up	no|up	no|up	1
ENSMUSG00000021719	Rgs7bp	regulator of G-protein signalling 7 binding protein [Source:MGI Symbol;Acc:MGI:106334]	yes|down	no|up	yes|down	2
ENSMUSG00000028186	Uox	urate oxidase [Source:MGI Symbol;Acc:MGI:98907]	yes|down	no|down	no|down	1
ENSMUSG00000092586	Ly6g6c	lymphocyte antigen 6 complex, locus G6C [Source:MGI Symbol;Acc:MGI:2148930]	yes|down	yes|down	yes|down	3
ENSMUSG00000028435	Aqp3	aquaporin 3 [Source:MGI Symbol;Acc:MGI:1333777]	yes|down	yes|down	yes|down	3
ENSMUSG00000076580	Igkv8-27	immunoglobulin kappa chain variable 8-27 [Source:MGI Symbol;Acc:MGI:4439868]	yes|up	no|up	no|up	1
ENSMUSG00000082976	Gm15056	predicted gene 15056 [Source:MGI Symbol;Acc:MGI:3705859]	yes|up	no|up	no|up	1
ENSMUSG00000032013	Trim29	tripartite motif-containing 29 [Source:MGI Symbol;Acc:MGI:1919419]	yes|down	yes|down	yes|down	3
ENSMUSG00000046694	Tent5b	terminal nucleotidyltransferase 5B [Source:MGI Symbol;Acc:MGI:2140500]	no|up	yes|up	no|down	1
ENSMUSG00000046056	Sbsn	suprabasin [Source:MGI Symbol;Acc:MGI:2446326]	yes|down	yes|down	yes|down	3
ENSMUSG00000008845	Cd163	CD163 antigen [Source:MGI Symbol;Acc:MGI:2135946]	yes|down	yes|up	yes|down	3
ENSMUSG00000052180	Serpinb6c	serine (or cysteine) peptidase inhibitor, clade B, member 6c [Source:MGI Symbol;Acc:MGI:2145481]	yes|down	no|up	yes|down	2
ENSMUSG00000053214	Gm9899	predicted gene 9899 [Source:MGI Symbol;Acc:MGI:3708711]	yes|up	no|up	no|up	1
ENSMUSG00000068888	Lce1i	late cornified envelope 1I [Source:MGI Symbol;Acc:MGI:1923835]	yes|down	no|down	no|down	1
ENSMUSG00000068889	Lce1e	late cornified envelope 1E [Source:MGI Symbol;Acc:MGI:1915944]	yes|down	no|down	no|down	1
ENSMUSG00000038552	Fndc4	fibronectin type III domain containing 4 [Source:MGI Symbol;Acc:MGI:1917195]	yes|up	no|up	no|up	1
ENSMUSG00000029348	Asphd2	aspartate beta-hydroxylase domain containing 2 [Source:MGI Symbol;Acc:MGI:1920148]	yes|up	no|up	no|up	1
ENSMUSG00000023886	Smoc2	SPARC related modular calcium binding 2 [Source:MGI Symbol;Acc:MGI:1929881]	yes|down	no|up	yes|down	2
ENSMUSG00000032338	Hcn4	hyperpolarization-activated, cyclic nucleotide-gated K+ 4 [Source:MGI Symbol;Acc:MGI:1298209]	no|down	no|up	yes|down	1
ENSMUSG00000073889	Il11ra1	interleukin 11 receptor, alpha chain 1 [Source:MGI Symbol;Acc:MGI:107426]	yes|up	no|up	no|up	1
ENSMUSG00000116659	Gm6551	predicted gene 6551 [Source:MGI Symbol;Acc:MGI:3644103]	yes|down	no|down	yes|down	2
ENSMUSG00000091212	Krtap11-1	keratin associated protein 11-1 [Source:MGI Symbol;Acc:MGI:99447]	yes|down	yes|down	no|down	2
ENSMUSG00000049593	Lce1h	late cornified envelope 1H [Source:MGI Symbol;Acc:MGI:1914968]	yes|down	no|down	no|down	1
ENSMUSG00000079304	Tex52	testis expressed 52 [Source:MGI Symbol;Acc:MGI:1918399]	no|up	no|down	yes|up	1
ENSMUSG00000021567	Nkd2	naked cuticle 2 [Source:MGI Symbol;Acc:MGI:1919543]	no|down	no|up	yes|down	1
ENSMUSG00000022218	Tgm1	transglutaminase 1, K polypeptide [Source:MGI Symbol;Acc:MGI:98730]	yes|down	no|down	yes|down	2
ENSMUSG00000019989	Enpp3	ectonucleotide pyrophosphatase/phosphodiesterase 3 [Source:MGI Symbol;Acc:MGI:2143702]	no|down	no|up	yes|down	1
ENSMUSG00000076680	Ighv6-6	immunoglobulin heavy variable 6-6 [Source:MGI Symbol;Acc:MGI:4439619]	yes|up	yes|up	no|no change	2
ENSMUSG00000032092	Mpzl2	myelin protein zero-like 2 [Source:MGI Symbol;Acc:MGI:1289160]	no|down	no|up	yes|down	1
ENSMUSG00000056880	Gadl1	glutamate decarboxylase-like 1 [Source:MGI Symbol;Acc:MGI:1920998]	yes|down	no|down	no|down	1
ENSMUSG00000066809	Gm10180	predicted gene 10180 [Source:MGI Symbol;Acc:MGI:3701608]	no|up	yes|down	yes|up	2
ENSMUSG00000068122	Agtr2	angiotensin II receptor, type 2 [Source:MGI Symbol;Acc:MGI:87966]	no|down	no|up	yes|down	1
ENSMUSG00000052821	Cysltr1	cysteinyl leukotriene receptor 1 [Source:MGI Symbol;Acc:MGI:1926218]	yes|down	no|down	no|down	1
ENSMUSG00000037944	Ccr7	chemokine (C-C motif) receptor 7 [Source:MGI Symbol;Acc:MGI:103011]	yes|up	no|up	no|up	1
ENSMUSG00000059824	Dbp	D site albumin promoter binding protein [Source:MGI Symbol;Acc:MGI:94866]	yes|up	no|up	no|up	1
ENSMUSG00000029875	Ccdc184	coiled-coil domain containing 184 [Source:MGI Symbol;Acc:MGI:2146066]	yes|down	no|down	no|down	1
ENSMUSG00000075302	Erich2	glutamate rich 2 [Source:MGI Symbol;Acc:MGI:1913998]	no|up	no|down	yes|up	1
ENSMUSG00000075307	Klhl41	kelch-like 41 [Source:MGI Symbol;Acc:MGI:2683854]	yes|down	no|down	no|down	1
ENSMUSG00000095335	Igkv3-5	immunoglobulin kappa chain variable 3-5 [Source:MGI Symbol;Acc:MGI:1330854]	yes|up	no|up	yes|up	2
ENSMUSG00000036136	Fam110c	family with sequence similarity 110, member C [Source:MGI Symbol;Acc:MGI:1918813]	no|up	no|down	yes|up	1
ENSMUSG00000063687	Pcdhb5	protocadherin beta 5 [Source:MGI Symbol;Acc:MGI:2136739]	yes|up	no|up	no|up	1
ENSMUSG00000107481	4833403J16Rik	RIKEN cDNA 4833403J16 gene [Source:MGI Symbol;Acc:MGI:1921153]	no|up	yes|up	no|down	1
ENSMUSG00000019851	Perp	PERP, TP53 apoptosis effector [Source:MGI Symbol;Acc:MGI:1929938]	yes|down	yes|down	yes|down	3
ENSMUSG00000061048	Cdh3	cadherin 3 [Source:MGI Symbol;Acc:MGI:88356]	yes|down	yes|down	yes|down	3
ENSMUSG00000027401	Tgm3	transglutaminase 3, E polypeptide [Source:MGI Symbol;Acc:MGI:98732]	yes|down	yes|down	no|down	2
ENSMUSG00000019359	Gdpd2	glycerophosphodiester phosphodiesterase domain containing 2 [Source:MGI Symbol;Acc:MGI:1918834]	yes|down	yes|down	no|down	2
ENSMUSG00000079092	Prl2c2	prolactin family 2, subfamily c, member 2 [Source:MGI Symbol;Acc:MGI:97618]	yes|down	no|down	yes|down	2
ENSMUSG00000027408	Cpxm1	carboxypeptidase X 1 (M14 family) [Source:MGI Symbol;Acc:MGI:1934569]	no|up	yes|up	no|down	1
ENSMUSG00000033207	Mamdc2	MAM domain containing 2 [Source:MGI Symbol;Acc:MGI:1918988]	yes|up	no|up	no|up	1
ENSMUSG00000078868	Gm14412	predicted gene 14412 [Source:MGI Symbol;Acc:MGI:3652251]	yes|down	yes|down	no|down	2
ENSMUSG00000033268	Duox1	dual oxidase 1 [Source:MGI Symbol;Acc:MGI:2139422]	no|down	no|down	yes|down	1
ENSMUSG00000025885	Myo5b	myosin VB [Source:MGI Symbol;Acc:MGI:106598]	yes|down	no|down	yes|down	2
ENSMUSG00000044748	Defb1	defensin beta 1 [Source:MGI Symbol;Acc:MGI:1096878]	yes|down	no|down	no|down	1
ENSMUSG00000044322	Dsc1	desmocollin 1 [Source:MGI Symbol;Acc:MGI:109173]	yes|down	yes|down	yes|down	3
ENSMUSG00000096001	2610528A11Rik	RIKEN cDNA 2610528A11 gene [Source:MGI Symbol;Acc:MGI:1917295]	yes|down	yes|down	yes|down	3
ENSMUSG00000032561	Acpp	acid phosphatase, prostate [Source:MGI Symbol;Acc:MGI:1928480]	yes|down	no|down	yes|down	2
ENSMUSG00000017607	Tns4	tensin 4 [Source:MGI Symbol;Acc:MGI:2144377]	yes|down	yes|down	no|down	2
ENSMUSG00000079395	Gm15114	predicted gene 15114 [Source:MGI Symbol;Acc:MGI:3713330]	no|down	yes|up	no|down	1
ENSMUSG00000024440	Pcdh12	protocadherin 12 [Source:MGI Symbol;Acc:MGI:1855700]	yes|up	yes|up	no|down	2
ENSMUSG00000006386	Tek	TEK receptor tyrosine kinase [Source:MGI Symbol;Acc:MGI:98664]	no|up	yes|up	no|down	1
ENSMUSG00000101972	H3c11	H3 clustered histone 11 [Source:MGI Symbol;Acc:MGI:2448350]	no|up	yes|up	yes|down	2
ENSMUSG00000006958	Chrd	chordin [Source:MGI Symbol;Acc:MGI:1313268]	yes|up	no|up	no|up	1
ENSMUSG00000063594	Gng8	guanine nucleotide binding protein (G protein), gamma 8 [Source:MGI Symbol;Acc:MGI:109163]	yes|up	no|up	no|up	1
ENSMUSG00000060427	Zfp868	zinc finger protein 868 [Source:MGI Symbol;Acc:MGI:2142546]	no|up	yes|down	yes|up	2
ENSMUSG00000096638	Ighv2-9	immunoglobulin heavy variable 2-9 [Source:MGI Symbol;Acc:MGI:4439624]	yes|up	no|up	yes|up	2
ENSMUSG00000068885	Lce3f	late cornified envelope 3F [Source:MGI Symbol;Acc:MGI:1916770]	yes|down	no|down	no|down	1
ENSMUSG00000044103	Il36g	interleukin 36G [Source:MGI Symbol;Acc:MGI:2449929]	yes|down	no|down	no|down	1
ENSMUSG00000032807	Alox12b	arachidonate 12-lipoxygenase, 12R type [Source:MGI Symbol;Acc:MGI:1274782]	yes|down	no|down	yes|down	2
ENSMUSG00000086513	Gvin-ps1	GTPase, very large interferon inducible, pseudogene 1 [Source:MGI Symbol;Acc:MGI:1924950]	yes|down	no|down	no|down	1
ENSMUSG00000063522	Ly6m	lymphocyte antigen 6 complex, locus M [Source:MGI Symbol;Acc:MGI:1914288]	yes|down	no|down	no|down	1
ENSMUSG00000111200	Gm33728	predicted gene, 33728 [Source:MGI Symbol;Acc:MGI:5592887]	yes|down	no|up	yes|down	2
ENSMUSG00000054196	Cthrc1	collagen triple helix repeat containing 1 [Source:MGI Symbol;Acc:MGI:1915838]	no|down	no|up	yes|down	1
ENSMUSG00000054199	Gon4l	gon-4-like (C.elegans) [Source:MGI Symbol;Acc:MGI:1917579]	yes|up	no|up	yes|up	2
ENSMUSG00000001655	Hoxc13	homeobox C13 [Source:MGI Symbol;Acc:MGI:99560]	yes|down	no|down	yes|down	2
ENSMUSG00000079800	-	-	yes|down	no|down	no|down	1
ENSMUSG00000033542	Arhgef5	Rho guanine nucleotide exchange factor (GEF) 5 [Source:MGI Symbol;Acc:MGI:1858952]	yes|up	no|up	yes|up	2
ENSMUSG00000024610	Cd74	CD74 antigen (invariant polypeptide of major histocompatibility complex, class II antigen-associated) [Source:MGI Symbol;Acc:MGI:96534]	yes|up	no|up	yes|up	2
ENSMUSG00000058368	Krtap21-1	keratin associated protein 21-1 [Source:MGI Symbol;Acc:MGI:2157767]	no|down	no|down	yes|down	1
ENSMUSG00000000253	Gmpr	guanosine monophosphate reductase [Source:MGI Symbol;Acc:MGI:1913605]	no|up	no|up	yes|down	1
ENSMUSG00000022865	Cxadr	coxsackie virus and adenovirus receptor [Source:MGI Symbol;Acc:MGI:1201679]	yes|down	yes|down	yes|down	3
ENSMUSG00000049133	Flg2	filaggrin family member 2 [Source:MGI Symbol;Acc:MGI:3645678]	yes|down	no|down	no|down	1
ENSMUSG00000079025	Gsdmc	gasdermin C [Source:MGI Symbol;Acc:MGI:1933176]	yes|down	yes|down	yes|down	3
ENSMUSG00000041559	Fmod	fibromodulin [Source:MGI Symbol;Acc:MGI:1328364]	yes|up	no|down	yes|up	2
ENSMUSG00000000154	Slc22a18	solute carrier family 22 (organic cation transporter), member 18 [Source:MGI Symbol;Acc:MGI:1336884]	yes|up	no|up	yes|up	2
ENSMUSG00000104094	Gm37314	predicted gene, 37314 [Source:MGI Symbol;Acc:MGI:5610542]	yes|down	no|down	no|down	1
ENSMUSG00000024998	Plce1	phospholipase C, epsilon 1 [Source:MGI Symbol;Acc:MGI:1921305]	yes|up	no|up	no|up	1
ENSMUSG00000115946	Mirt2	myocardial infraction associated transcript 2 [Source:MGI Symbol;Acc:MGI:3642813]	yes|down	no|down	yes|down	2
ENSMUSG00000053338	Tarm1	T cell-interacting, activating receptor on myeloid cells 1 [Source:MGI Symbol;Acc:MGI:2442280]	no|down	no|up	yes|down	1
ENSMUSG00000033768	Nrxn2	neurexin II [Source:MGI Symbol;Acc:MGI:1096362]	yes|up	no|up	no|up	1
ENSMUSG00000096459	Ighv9-3	immunoglobulin heavy variable V9-3 [Source:MGI Symbol;Acc:MGI:3642720]	yes|up	yes|up	no|up	2
ENSMUSG00000033765	Calm4	calmodulin 4 [Source:MGI Symbol;Acc:MGI:1931464]	yes|down	yes|down	yes|down	3
ENSMUSG00000060639	H4c9	H4 clustered histone 9 [Source:MGI Symbol;Acc:MGI:2448432]	yes|up	no|up	yes|up	2
ENSMUSG00000076523	Igkv15-103	immunoglobulin kappa chain variable 15-103 [Source:MGI Symbol;Acc:MGI:96513]	yes|up	yes|up	yes|up	3
ENSMUSG00000066800	Rnasel	ribonuclease L (2', 5'-oligoisoadenylate synthetase-dependent) [Source:MGI Symbol;Acc:MGI:1098272]	yes|down	no|down	no|down	1
ENSMUSG00000097104	Gm26579	predicted gene, 26579 [Source:MGI Symbol;Acc:MGI:5477073]	yes|up	no|up	no|up	1
ENSMUSG00000106990	Gm42547	predicted gene 42547 [Source:MGI Symbol;Acc:MGI:5662684]	yes|up	no|up	no|up	1
ENSMUSG00000020988	L2hgdh	L-2-hydroxyglutarate dehydrogenase [Source:MGI Symbol;Acc:MGI:2384968]	yes|up	no|up	yes|up	2
ENSMUSG00000112636	Gm47223	predicted gene, 47223 [Source:MGI Symbol;Acc:MGI:6096034]	no|up	no|down	yes|up	1
ENSMUSG00000050756	Defb6	defensin beta 6 [Source:MGI Symbol;Acc:MGI:2151044]	yes|down	yes|down	yes|down	3
ENSMUSG00000036560	Lgi4	leucine-rich repeat LGI family, member 4 [Source:MGI Symbol;Acc:MGI:2180197]	yes|up	no|up	yes|up	2
ENSMUSG00000097216	4932441J04Rik	RIKEN cDNA 4932441J04 gene [Source:MGI Symbol;Acc:MGI:2441691]	yes|up	no|up	yes|up	2
ENSMUSG00000030069	Prok2	prokineticin 2 [Source:MGI Symbol;Acc:MGI:1354178]	yes|down	no|up	no|down	1
ENSMUSG00000043857	Mgat5b	mannoside acetylglucosaminyltransferase 5, isoenzyme B [Source:MGI Symbol;Acc:MGI:3606200]	yes|down	no|down	no|down	1
ENSMUSG00000050211	Pla2g4e	phospholipase A2, group IVE [Source:MGI Symbol;Acc:MGI:1919144]	yes|down	no|down	no|down	1
ENSMUSG00000018924	Alox15	arachidonate 15-lipoxygenase [Source:MGI Symbol;Acc:MGI:87997]	yes|up	yes|up	no|down	2
ENSMUSG00000041660	Bbox1	butyrobetaine (gamma), 2-oxoglutarate dioxygenase 1 (gamma-butyrobetaine hydroxylase) [Source:MGI Symbol;Acc:MGI:1891372]	yes|down	no|down	no|down	1
ENSMUSG00000018927	Ccl6	chemokine (C-C motif) ligand 6 [Source:MGI Symbol;Acc:MGI:98263]	yes|down	no|up	yes|down	2
ENSMUSG00000040209	Zfp704	zinc finger protein 704 [Source:MGI Symbol;Acc:MGI:2180715]	no|down	no|up	yes|down	1
ENSMUSG00000049336	Tenm2	teneurin transmembrane protein 2 [Source:MGI Symbol;Acc:MGI:1345184]	yes|down	no|down	no|down	1
ENSMUSG00000027338	Prnd	prion like protein doppel [Source:MGI Symbol;Acc:MGI:1346999]	no|up	yes|up	no|down	1
ENSMUSG00000050359	Sprr1a	small proline-rich protein 1A [Source:MGI Symbol;Acc:MGI:106660]	yes|down	yes|down	no|down	2
ENSMUSG00000106924	Gm42857	predicted gene 42857 [Source:MGI Symbol;Acc:MGI:5662994]	yes|down	no|down	no|down	1
ENSMUSG00000105272	Gm43071	predicted gene 43071 [Source:MGI Symbol;Acc:MGI:5663208]	yes|down	no|up	yes|down	2
ENSMUSG00000038094	Atp13a4	ATPase type 13A4 [Source:MGI Symbol;Acc:MGI:1924456]	yes|down	no|down	no|down	1
ENSMUSG00000030247	Kcnj8	potassium inwardly-rectifying channel, subfamily J, member 8 [Source:MGI Symbol;Acc:MGI:1100508]	yes|up	yes|up	no|down	2
ENSMUSG00000062400	Krtap6-5	keratin associated protein 6-5 [Source:MGI Symbol;Acc:MGI:1915734]	no|down	no|down	yes|down	1
ENSMUSG00000110414	Gm45481	predicted gene 45481 [Source:MGI Symbol;Acc:MGI:5791317]	yes|down	no|down	no|down	1
ENSMUSG00000027908	Tchhl1	trichohyalin-like 1 [Source:MGI Symbol;Acc:MGI:1918575]	yes|down	no|down	no|down	1
ENSMUSG00000094006	Igkv4-59	immunoglobulin kappa variable 4-59 [Source:MGI Symbol;Acc:MGI:3646808]	yes|up	yes|up	no|up	2
ENSMUSG00000059187	Tafa1	TAFA chemokine like family member 1 [Source:MGI Symbol;Acc:MGI:2443695]	no|up	no|down	yes|up	1
ENSMUSG00000112441	Gm48898	predicted gene, 48898 [Source:MGI Symbol;Acc:MGI:6098663]	yes|down	no|no change	yes|down	2
ENSMUSG00000056632	Dsg3	desmoglein 3 [Source:MGI Symbol;Acc:MGI:99499]	yes|down	yes|down	yes|down	3
ENSMUSG00000070717	Gm10300	predicted gene 10300 [Source:MGI Symbol;Acc:MGI:3641670]	no|down	yes|up	yes|down	2
ENSMUSG00000031549	Ido2	indoleamine 2,3-dioxygenase 2 [Source:MGI Symbol;Acc:MGI:2142489]	yes|down	no|down	no|down	1
ENSMUSG00000031548	Sfrp1	secreted frizzled-related protein 1 [Source:MGI Symbol;Acc:MGI:892014]	yes|up	no|up	no|up	1
ENSMUSG00000031936	Hephl1	hephaestin-like 1 [Source:MGI Symbol;Acc:MGI:2685355]	yes|down	no|down	yes|down	2
ENSMUSG00000031937	Vstm5	V-set and transmembrane domain containing 5 [Source:MGI Symbol;Acc:MGI:1916387]	yes|up	no|up	yes|up	2
ENSMUSG00000118864	Gm25679	predicted gene, 25679 [Source:MGI Symbol;Acc:MGI:5455456]	no|no change	yes|down	yes|up	2
ENSMUSG00000039021	Ttc16	tetratricopeptide repeat domain 16 [Source:MGI Symbol;Acc:MGI:2443048]	no|up	no|down	yes|up	1
ENSMUSG00000038203	Hoxa13	homeobox A13 [Source:MGI Symbol;Acc:MGI:96173]	yes|up	no|up	no|up	1
ENSMUSG00000040471	Ggt6	gamma-glutamyltransferase 6 [Source:MGI Symbol;Acc:MGI:1918772]	yes|down	no|down	yes|down	2
ENSMUSG00000022123	Scel	sciellin [Source:MGI Symbol;Acc:MGI:1891228]	yes|down	no|down	yes|down	2
ENSMUSG00000022122	Ednrb	endothelin receptor type B [Source:MGI Symbol;Acc:MGI:102720]	no|down	no|up	yes|down	1
ENSMUSG00000034112	Atp2c2	ATPase, Ca++ transporting, type 2C, member 2 [Source:MGI Symbol;Acc:MGI:1916297]	yes|up	no|up	no|up	1
ENSMUSG00000002204	Napsa	napsin A aspartic peptidase [Source:MGI Symbol;Acc:MGI:109365]	yes|up	no|up	no|up	1
ENSMUSG00000097585	E230029C05Rik	RIKEN cDNA E230029C05 gene [Source:MGI Symbol;Acc:MGI:2442580]	no|down	no|up	yes|down	1
ENSMUSG00000066364	Serpina3b	serine (or cysteine) peptidase inhibitor, clade A, member 3B [Source:MGI Symbol;Acc:MGI:2182835]	yes|down	yes|down	no|down	2
ENSMUSG00000074449	Gm15319	predicted gene 15319 [Source:MGI Symbol;Acc:MGI:3796981]	no|down	yes|down	no|up	1
ENSMUSG00000102610	Gm37846	predicted gene, 37846 [Source:MGI Symbol;Acc:MGI:5611074]	no|down	yes|down	no|up	1
ENSMUSG00000102611	Gm37847	predicted gene, 37847 [Source:MGI Symbol;Acc:MGI:5611075]	yes|down	no|down	no|down	1
ENSMUSG00000062077	Trim54	tripartite motif-containing 54 [Source:MGI Symbol;Acc:MGI:1889623]	yes|up	no|up	yes|up	2
ENSMUSG00000049548	Krt82	keratin 82 [Source:MGI Symbol;Acc:MGI:2149248]	yes|down	no|down	no|down	1
ENSMUSG00000067594	Krt77	keratin 77 [Source:MGI Symbol;Acc:MGI:3588209]	yes|down	yes|down	no|down	2
ENSMUSG00000074445	Sprr2a3	small proline-rich protein 2A3 [Source:MGI Symbol;Acc:MGI:3845028]	yes|down	yes|down	yes|down	3
ENSMUSG00000073494	Sh2d1b2	SH2 domain containing 1B2 [Source:MGI Symbol;Acc:MGI:3622649]	yes|down	no|down	yes|down	2
ENSMUSG00000006411	Nectin4	nectin cell adhesion molecule 4 [Source:MGI Symbol;Acc:MGI:1918990]	no|down	no|up	yes|down	1
ENSMUSG00000021087	Rtn1	reticulon 1 [Source:MGI Symbol;Acc:MGI:1933947]	yes|up	no|down	yes|up	2
ENSMUSG00000091825	Gm5778	predicted gene 5778 [Source:MGI Symbol;Acc:MGI:3646275]	yes|down	no|down	no|down	1
ENSMUSG00000026573	Xcl1	chemokine (C motif) ligand 1 [Source:MGI Symbol;Acc:MGI:104593]	yes|up	no|up	yes|up	2
ENSMUSG00000031725	Ces1f	carboxylesterase 1F [Source:MGI Symbol;Acc:MGI:2142687]	yes|down	no|down	no|down	1
ENSMUSG00000022197	Pdzd2	PDZ domain containing 2 [Source:MGI Symbol;Acc:MGI:1922394]	yes|down	no|down	yes|down	2
ENSMUSG00000098814	Igkv19-93	immunoglobulin kappa chain variable 19-93 [Source:MGI Symbol;Acc:MGI:107617]	yes|up	yes|up	no|up	2
ENSMUSG00000022055	Nefl	neurofilament, light polypeptide [Source:MGI Symbol;Acc:MGI:97313]	yes|up	no|up	yes|up	2
ENSMUSG00000022054	Nefm	neurofilament, medium polypeptide [Source:MGI Symbol;Acc:MGI:97314]	yes|up	no|down	yes|up	2
ENSMUSG00000022754	Tmem45a	transmembrane protein 45a [Source:MGI Symbol;Acc:MGI:1913122]	yes|down	no|down	yes|down	2
ENSMUSG00000105572	Gm43300	predicted gene 43300 [Source:MGI Symbol;Acc:MGI:5663437]	yes|down	yes|down	no|down	2
ENSMUSG00000036814	Slc6a20a	solute carrier family 6 (neurotransmitter transporter), member 20A [Source:MGI Symbol;Acc:MGI:2143217]	yes|down	no|down	no|down	1
ENSMUSG00000029188	Slc34a2	solute carrier family 34 (sodium phosphate), member 2 [Source:MGI Symbol;Acc:MGI:1342284]	yes|down	no|down	yes|down	2
ENSMUSG00000029189	Sel1l3	sel-1 suppressor of lin-12-like 3 (C. elegans) [Source:MGI Symbol;Acc:MGI:1916941]	yes|down	no|down	yes|down	2
ENSMUSG00000097915	A330009N23Rik	RIKEN cDNA A330009N23 gene [Source:MGI Symbol;Acc:MGI:2443491]	yes|up	no|up	no|up	1
ENSMUSG00000095616	Gm26244	predicted gene, 26244 [Source:MGI Symbol;Acc:MGI:5456021]	no|down	no|up	yes|down	1
ENSMUSG00000020566	Atp6v1c2	ATPase, H+ transporting, lysosomal V1 subunit C2 [Source:MGI Symbol;Acc:MGI:1916025]	yes|down	yes|down	yes|down	3
ENSMUSG00000095612	Ighv5-4	immunoglobulin heavy variable 5-4 [Source:MGI Symbol;Acc:MGI:4439895]	yes|up	no|down	yes|up	2
ENSMUSG00000022679	Mpv17l	Mpv17 transgene, kidney disease mutant-like [Source:MGI Symbol;Acc:MGI:2135951]	yes|down	no|down	no|down	1
ENSMUSG00000039508	Calhm4	calcium homeostasis modulator family member 4 [Source:MGI Symbol;Acc:MGI:2685489]	yes|down	no|down	no|down	1
ENSMUSG00000055333	Fat2	FAT atypical cadherin 2 [Source:MGI Symbol;Acc:MGI:2685369]	yes|up	no|up	yes|up	2
ENSMUSG00000026983	Il36rn	interleukin 36 receptor antagonist [Source:MGI Symbol;Acc:MGI:1859325]	yes|down	yes|down	yes|down	3
ENSMUSG00000029919	Hpgds	hematopoietic prostaglandin D synthase [Source:MGI Symbol;Acc:MGI:1859384]	yes|down	no|down	no|down	1
ENSMUSG00000105018	Gm43546	predicted gene 43546 [Source:MGI Symbol;Acc:MGI:5663683]	no|up	no|down	yes|up	1
ENSMUSG00000070960	Gm19680	predicted gene, 19680 [Source:MGI Symbol;Acc:MGI:5011865]	no|down	no|up	yes|down	1
ENSMUSG00000026984	Il36a	interleukin 36A [Source:MGI Symbol;Acc:MGI:1859324]	yes|down	no|down	no|down	1
ENSMUSG00000043165	Lor	loricrin [Source:MGI Symbol;Acc:MGI:96816]	yes|down	yes|down	no|down	2
ENSMUSG00000082424	Gm13292	predicted gene 13292 [Source:MGI Symbol;Acc:MGI:3649470]	no|up	no|down	yes|up	1
ENSMUSG00000029859	Epha1	Eph receptor A1 [Source:MGI Symbol;Acc:MGI:107381]	yes|down	yes|down	yes|down	3
ENSMUSG00000102683	Gm37375	predicted gene, 37375 [Source:MGI Symbol;Acc:MGI:5610603]	yes|down	no|down	yes|down	2
ENSMUSG00000047501	Cldn4	claudin 4 [Source:MGI Symbol;Acc:MGI:1313314]	yes|down	yes|down	yes|down	3
ENSMUSG00000090191	9230105E05Rik	RIKEN cDNA 9230105E05 gene [Source:MGI Symbol;Acc:MGI:2444388]	no|down	yes|down	no|up	1
ENSMUSG00000025279	Dnase1l3	deoxyribonuclease 1-like 3 [Source:MGI Symbol;Acc:MGI:1314633]	yes|up	no|up	yes|up	2
ENSMUSG00000109008	Gm44899	predicted gene 44899 [Source:MGI Symbol;Acc:MGI:5753475]	yes|up	no|up	yes|up	2
ENSMUSG00000022586	Ly6i	lymphocyte antigen 6 complex, locus I [Source:MGI Symbol;Acc:MGI:1888480]	yes|up	no|up	no|up	1
ENSMUSG00000047261	Gap43	growth associated protein 43 [Source:MGI Symbol;Acc:MGI:95639]	no|up	no|down	yes|up	1
ENSMUSG00000050600	Zfp831	zinc finger protein 831 [Source:MGI Symbol;Acc:MGI:3641861]	yes|up	no|up	yes|up	2
ENSMUSG00000015970	Chdh	choline dehydrogenase [Source:MGI Symbol;Acc:MGI:1860776]	no|down	yes|up	no|down	1
ENSMUSG00000102051	Ly6a2	lymphocyte antigen 6 complex, locus A2 [Source:MGI Symbol;Acc:MGI:3612406]	no|down	no|up	yes|down	1
ENSMUSG00000038146	Notch3	notch 3 [Source:MGI Symbol;Acc:MGI:99460]	no|up	yes|up	no|down	1
ENSMUSG00000069721	Krtap3-2	keratin associated protein 3-2 [Source:MGI Symbol;Acc:MGI:1913958]	yes|down	no|down	yes|down	2
ENSMUSG00000109006	B230209E15Rik	RIKEN cDNA B230209E15 gene [Source:MGI Symbol;Acc:MGI:2442668]	yes|down	no|down	no|down	1
ENSMUSG00000032091	Tmprss4	transmembrane protease, serine 4 [Source:MGI Symbol;Acc:MGI:2384877]	yes|down	no|down	yes|down	2
ENSMUSG00000061517	Sox21	SRY (sex determining region Y)-box 21 [Source:MGI Symbol;Acc:MGI:2654070]	yes|down	no|down	yes|down	2
ENSMUSG00000030724	Cd19	CD19 antigen [Source:MGI Symbol;Acc:MGI:88319]	yes|up	no|up	no|up	1
ENSMUSG00000072849	Serpina1e	serine (or cysteine) peptidase inhibitor, clade A, member 1E [Source:MGI Symbol;Acc:MGI:891967]	no|up	yes|up	no|down	1
ENSMUSG00000051379	Flrt3	fibronectin leucine rich transmembrane protein 3 [Source:MGI Symbol;Acc:MGI:1918686]	yes|down	no|down	no|down	1
ENSMUSG00000107838	Gm45769	predicted gene 45769 [Source:MGI Symbol;Acc:MGI:5804884]	no|down	no|up	yes|down	1
ENSMUSG00000020695	Mrc2	mannose receptor, C type 2 [Source:MGI Symbol;Acc:MGI:107818]	yes|up	no|up	no|up	1
ENSMUSG00000084111	Gm15710	predicted gene 15710 [Source:MGI Symbol;Acc:MGI:3783151]	no|down	yes|down	no|up	1
ENSMUSG00000029321	Slc10a6	solute carrier family 10 (sodium/bile acid cotransporter family), member 6 [Source:MGI Symbol;Acc:MGI:1923000]	yes|down	no|down	yes|down	2
ENSMUSG00000028100	Nudt17	nudix (nucleoside diphosphate linked moiety X)-type motif 17 [Source:MGI Symbol;Acc:MGI:1925623]	no|down	no|up	yes|down	1
ENSMUSG00000043460	Elfn2	leucine rich repeat and fibronectin type III, extracellular 2 [Source:MGI Symbol;Acc:MGI:3608416]	yes|up	no|up	no|up	1
ENSMUSG00000025993	Slc40a1	solute carrier family 40 (iron-regulated transporter), member 1 [Source:MGI Symbol;Acc:MGI:1315204]	no|down	no|up	yes|down	1
ENSMUSG00000047216	Cdh19	cadherin 19, type 2 [Source:MGI Symbol;Acc:MGI:3588198]	no|up	no|down	yes|up	1
ENSMUSG00000046203	Sprr2g	small proline-rich protein 2G [Source:MGI Symbol;Acc:MGI:1330348]	yes|down	yes|down	yes|down	3
ENSMUSG00000102439	Flg	filaggrin [Source:MGI Symbol;Acc:MGI:95553]	yes|down	yes|down	no|down	2
ENSMUSG00000046567	4930430F08Rik	RIKEN cDNA 4930430F08 gene [Source:MGI Symbol;Acc:MGI:1921197]	yes|down	no|down	no|down	1
ENSMUSG00000034245	Hdac11	histone deacetylase 11 [Source:MGI Symbol;Acc:MGI:2385252]	yes|up	no|up	yes|up	2
ENSMUSG00000044279	Crb3	crumbs family member 3 [Source:MGI Symbol;Acc:MGI:2670904]	yes|down	no|down	no|down	1
ENSMUSG00000021062	Rab15	RAB15, member RAS oncogene family [Source:MGI Symbol;Acc:MGI:1916865]	no|down	no|up	yes|down	1
ENSMUSG00000074665	Bpifb4	BPI fold containing family B, member 4 [Source:MGI Symbol;Acc:MGI:2685852]	yes|up	yes|up	yes|up	3
ENSMUSG00000006777	Krt23	keratin 23 [Source:MGI Symbol;Acc:MGI:2148866]	no|down	no|down	yes|down	1
ENSMUSG00000094694	Ighv1-9	immunoglobulin heavy variable V1-9 [Source:MGI Symbol;Acc:MGI:4439621]	yes|up	yes|up	no|up	2
ENSMUSG00000020679	Hnf1b	HNF1 homeobox B [Source:MGI Symbol;Acc:MGI:98505]	yes|up	no|down	yes|up	2
ENSMUSG00000020620	Abca8b	ATP-binding cassette, sub-family A (ABC1), member 8b [Source:MGI Symbol;Acc:MGI:1351668]	yes|down	no|down	no|down	1
ENSMUSG00000040154	Wfdc5	WAP four-disulfide core domain 5 [Source:MGI Symbol;Acc:MGI:2384800]	yes|down	no|down	yes|down	2
ENSMUSG00000029522	Pla2g1b	phospholipase A2, group IB, pancreas [Source:MGI Symbol;Acc:MGI:101842]	yes|up	no|up	yes|up	2
ENSMUSG00000020627	Klhl29	kelch-like 29 [Source:MGI Symbol;Acc:MGI:2683857]	no|up	yes|up	no|down	1
ENSMUSG00000071019	Sdr16c6	short chain dehydrogenase/reductase family 16C, member 6 [Source:MGI Symbol;Acc:MGI:2685269]	yes|down	no|down	yes|down	2
ENSMUSG00000020183	Cpm	carboxypeptidase M [Source:MGI Symbol;Acc:MGI:1917824]	yes|down	no|down	yes|down	2
ENSMUSG00000028031	Dkk2	dickkopf WNT signaling pathway inhibitor 2 [Source:MGI Symbol;Acc:MGI:1890663]	yes|up	no|down	yes|up	2
ENSMUSG00000046747	Gm9812	predicted gene 9812 [Source:MGI Symbol;Acc:MGI:3708566]	no|up	yes|up	no|down	1
ENSMUSG00000062826	Ces2f	carboxylesterase 2F [Source:MGI Symbol;Acc:MGI:1919153]	yes|down	no|down	no|down	1
ENSMUSG00000028407	Smim27	small integral membrane protein 27 [Source:MGI Symbol;Acc:MGI:1913684]	yes|up	no|up	no|up	1
ENSMUSG00000093861	Igkv1-110	immunoglobulin kappa variable 1-110 [Source:MGI Symbol;Acc:MGI:4439558]	yes|up	no|up	yes|up	2
ENSMUSG00000000125	Wnt3	wingless-type MMTV integration site family, member 3 [Source:MGI Symbol;Acc:MGI:98955]	yes|down	no|down	no|down	1
ENSMUSG00000025089	Gfra1	glial cell line derived neurotrophic factor family receptor alpha 1 [Source:MGI Symbol;Acc:MGI:1100842]	yes|up	yes|up	no|down	2
ENSMUSG00000071398	2410004P03Rik	RIKEN cDNA 2410004P03 gene [Source:MGI Symbol;Acc:MGI:1920917]	yes|down	no|down	no|down	1
ENSMUSG00000034435	Tmem30b	transmembrane protein 30B [Source:MGI Symbol;Acc:MGI:2442082]	yes|down	no|down	no|down	1
ENSMUSG00000074489	Bglap3	bone gamma-carboxyglutamate protein 3 [Source:MGI Symbol;Acc:MGI:88155]	yes|down	no|down	no|down	1
ENSMUSG00000028536	2610528J11Rik	RIKEN cDNA 2610528J11 gene [Source:MGI Symbol;Acc:MGI:1913701]	yes|down	no|down	no|down	1
ENSMUSG00000068893	Sprr2a2	small proline-rich protein 2A2 [Source:MGI Symbol;Acc:MGI:3845026]	yes|down	yes|down	no|down	2
ENSMUSG00000068890	Lce1a2	late cornified envelope 1A2 [Source:MGI Symbol;Acc:MGI:1920972]	yes|down	no|down	yes|down	2
ENSMUSG00000035121	Neil2	nei like 2 (E. coli) [Source:MGI Symbol;Acc:MGI:2686058]	no|down	no|up	yes|down	1
ENSMUSG00000075611	Gm11545	predicted gene 11545 [Source:MGI Symbol;Acc:MGI:2144683]	yes|up	no|up	no|up	1
ENSMUSG00000052212	Cd177	CD177 antigen [Source:MGI Symbol;Acc:MGI:1916141]	yes|down	no|down	yes|down	2
ENSMUSG00000091002	Tcerg1l	transcription elongation regulator 1-like [Source:MGI Symbol;Acc:MGI:1917821]	no|up	no|down	yes|up	1
ENSMUSG00000059900	Tmem40	transmembrane protein 40 [Source:MGI Symbol;Acc:MGI:2137870]	no|down	no|up	yes|down	1
ENSMUSG00000052749	Trim30b	tripartite motif-containing 30B [Source:MGI Symbol;Acc:MGI:4821256]	yes|down	no|up	yes|down	2
ENSMUSG00000097448	Platr22	pluripotency associated transcript 22 [Source:MGI Symbol;Acc:MGI:4439804]	yes|down	no|down	no|down	1
ENSMUSG00000054662	Ano9	anoctamin 9 [Source:MGI Symbol;Acc:MGI:1918595]	yes|down	yes|down	yes|down	3
ENSMUSG00000024112	Cacna1h	calcium channel, voltage-dependent, T type, alpha 1H subunit [Source:MGI Symbol;Acc:MGI:1928842]	yes|up	no|up	no|up	1
ENSMUSG00000102824	Pdcd5-ps	programmed cell death 5, pseudogene [Source:MGI Symbol;Acc:MGI:3782009]	no|down	no|up	yes|down	1
ENSMUSG00000074109	Mrgprx2	MAS-related GPR, member X2 [Source:MGI Symbol;Acc:MGI:3588270]	yes|up	no|up	yes|up	2
ENSMUSG00000087165	2010001A14Rik	RIKEN cDNA 2010001A14 gene [Source:MGI Symbol;Acc:MGI:1923766]	no|up	no|down	yes|up	1
ENSMUSG00000064330	Pde6h	phosphodiesterase 6H, cGMP-specific, cone, gamma [Source:MGI Symbol;Acc:MGI:1925850]	yes|up	no|up	yes|up	2
ENSMUSG00000076937	Iglc2	immunoglobulin lambda constant 2 [Source:MGI Symbol;Acc:MGI:99547]	no|up	yes|up	no|down	1
ENSMUSG00000076934	Iglv1	immunoglobulin lambda variable 1 [Source:MGI Symbol;Acc:MGI:96530]	yes|up	yes|up	yes|up	3
ENSMUSG00000045109	Krtap4-7	keratin associated protein 4-7 [Source:MGI Symbol;Acc:MGI:1923694]	yes|down	no|down	no|down	1
ENSMUSG00000076939	Iglv3	immunoglobulin lambda variable 3 [Source:MGI Symbol;Acc:MGI:3645509]	yes|up	yes|up	no|up	2
ENSMUSG00000038751	Ptk6	PTK6 protein tyrosine kinase 6 [Source:MGI Symbol;Acc:MGI:99683]	yes|down	no|down	no|down	1
ENSMUSG00000117499	Gm50010	predicted gene, 50010 [Source:MGI Symbol;Acc:MGI:6275297]	no|down	yes|down	no|up	1
ENSMUSG00000029490	Mfsd7a	major facilitator superfamily domain containing 7A [Source:MGI Symbol;Acc:MGI:2442629]	no|down	no|up	yes|down	1
ENSMUSG00000109157	Gm44829	predicted gene 44829 [Source:MGI Symbol;Acc:MGI:5753405]	yes|down	no|down	no|down	1
ENSMUSG00000007946	Phox2a	paired-like homeobox 2a [Source:MGI Symbol;Acc:MGI:106633]	no|up	yes|up	no|down	1
ENSMUSG00000117490	Gm35031	predicted gene, 35031 [Source:MGI Symbol;Acc:MGI:5594190]	yes|up	no|up	no|up	1
ENSMUSG00000059832	Kprp	keratinocyte expressed, proline-rich [Source:MGI Symbol;Acc:MGI:1920981]	yes|down	yes|down	yes|down	3
ENSMUSG00000020135	Apc2	APC regulator of WNT signaling pathway 2 [Source:MGI Symbol;Acc:MGI:1346052]	yes|up	yes|up	no|up	2
ENSMUSG00000021803	Cdhr1	cadherin-related family member 1 [Source:MGI Symbol;Acc:MGI:2157782]	yes|down	no|down	yes|down	2
ENSMUSG00000009350	Mpo	myeloperoxidase [Source:MGI Symbol;Acc:MGI:97137]	no|up	yes|up	no|down	1
ENSMUSG00000095241	Gm5478	predicted pseudogene 5478 [Source:MGI Symbol;Acc:MGI:3646318]	yes|down	yes|down	yes|down	3
ENSMUSG00000020053	Igf1	insulin-like growth factor 1 [Source:MGI Symbol;Acc:MGI:96432]	no|up	yes|up	no|down	1
ENSMUSG00000070371	Prss36	protease, serine 36 [Source:MGI Symbol;Acc:MGI:1924863]	yes|up	no|up	no|up	1
ENSMUSG00000022902	Stfa2	stefin A2 [Source:MGI Symbol;Acc:MGI:106197]	yes|down	yes|down	yes|down	3
ENSMUSG00000049036	Tmem121	transmembrane protein 121 [Source:MGI Symbol;Acc:MGI:1916445]	yes|up	no|up	no|up	1
ENSMUSG00000032380	Dapk2	death-associated protein kinase 2 [Source:MGI Symbol;Acc:MGI:1341297]	no|down	no|up	yes|down	1
ENSMUSG00000096534	Krtap16-3	keratin associated protein 16-3 [Source:MGI Symbol;Acc:MGI:1918619]	yes|down	no|down	no|down	1
ENSMUSG00000078817	Nlrp12	NLR family, pyrin domain containing 12 [Source:MGI Symbol;Acc:MGI:2676630]	no|down	no|up	yes|down	1
ENSMUSG00000107017	Gm43196	predicted gene 43196 [Source:MGI Symbol;Acc:MGI:5663333]	yes|down	no|down	no|down	1
ENSMUSG00000078252	Krtap17-1	keratin associated protein 17-1 [Source:MGI Symbol;Acc:MGI:1925164]	no|down	no|up	yes|down	1
ENSMUSG00000061144	Spink12	serine peptidase inhibitor, Kazal type 12 [Source:MGI Symbol;Acc:MGI:1925492]	yes|down	no|down	no|down	1
ENSMUSG00000078258	Gm11564	predicted gene 11564 [Source:MGI Symbol;Acc:MGI:3650329]	yes|down	no|down	no|down	1
ENSMUSG00000054065	Pkp3	plakophilin 3 [Source:MGI Symbol;Acc:MGI:1891830]	yes|down	no|down	no|down	1
ENSMUSG00000079652	Fam71f2	family with sequence similarity 71, member F2 [Source:MGI Symbol;Acc:MGI:2141439]	no|down	yes|down	no|up	1
ENSMUSG00000078498	Zfp988	zinc finger protein 988 [Source:MGI Symbol;Acc:MGI:3651985]	yes|down	no|down	yes|down	2
ENSMUSG00000021509	Slc25a48	solute carrier family 25, member 48 [Source:MGI Symbol;Acc:MGI:2145373]	yes|down	no|down	no|down	1
ENSMUSG00000107482	Etfbl	electron transferring flavoprotein, beta polypeptide like [Source:MGI Symbol;Acc:MGI:5753809]	no|down	no|up	yes|down	1
ENSMUSG00000021974	Fgf9	fibroblast growth factor 9 [Source:MGI Symbol;Acc:MGI:104723]	no|down	no|up	yes|down	1
ENSMUSG00000079554	Aox2	aldehyde oxidase 2 [Source:MGI Symbol;Acc:MGI:3529596]	yes|up	no|up	no|up	1
ENSMUSG00000050296	Abca12	ATP-binding cassette, sub-family A (ABC1), member 12 [Source:MGI Symbol;Acc:MGI:2676312]	yes|down	yes|down	yes|down	3
ENSMUSG00000086119	Gm2415	predicted gene 2415 [Source:MGI Symbol;Acc:MGI:3780582]	yes|up	no|up	no|up	1
ENSMUSG00000100265	Gm28363	predicted gene 28363 [Source:MGI Symbol;Acc:MGI:5579069]	yes|up	no|up	yes|up	2
ENSMUSG00000108079	Gm44210	predicted gene, 44210 [Source:MGI Symbol;Acc:MGI:5690602]	yes|up	no|up	no|up	1
ENSMUSG00000040323	Gm15429	predicted pseudogene 15429 [Source:MGI Symbol;Acc:MGI:3642423]	yes|up	yes|up	no|down	2
ENSMUSG00000028864	Hgf	hepatocyte growth factor [Source:MGI Symbol;Acc:MGI:96079]	no|down	no|up	yes|down	1
ENSMUSG00000044071	Tafa2	TAFA chemokine like family member 2 [Source:MGI Symbol;Acc:MGI:2143691]	yes|down	yes|down	no|down	2
ENSMUSG00000048294	Krtap4-13	keratin associated protein 4-13 [Source:MGI Symbol;Acc:MGI:1916714]	yes|down	no|down	yes|down	2
ENSMUSG00000016498	Pdcd1lg2	programmed cell death 1 ligand 2 [Source:MGI Symbol;Acc:MGI:1930125]	yes|up	no|up	yes|up	2
ENSMUSG00000033579	Fa2h	fatty acid 2-hydroxylase [Source:MGI Symbol;Acc:MGI:2443327]	yes|down	yes|down	no|down	2
ENSMUSG00000021596	Mctp1	multiple C2 domains, transmembrane 1 [Source:MGI Symbol;Acc:MGI:1926021]	yes|down	no|down	no|down	1
ENSMUSG00000116132	Gm49428	predicted gene, 49428 [Source:MGI Symbol;Acc:MGI:6155065]	yes|down	no|no change	yes|down	2
ENSMUSG00000050063	Klk6	kallikrein related-peptidase 6 [Source:MGI Symbol;Acc:MGI:1343166]	yes|down	yes|down	yes|down	3
ENSMUSG00000024330	Col11a2	collagen, type XI, alpha 2 [Source:MGI Symbol;Acc:MGI:88447]	no|up	no|down	yes|up	1
ENSMUSG00000024331	Dsc2	desmocollin 2 [Source:MGI Symbol;Acc:MGI:103221]	yes|down	no|down	yes|down	2
ENSMUSG00000049100	Pcdh10	protocadherin 10 [Source:MGI Symbol;Acc:MGI:1338042]	yes|down	no|down	no|down	1
ENSMUSG00000050666	Vstm4	V-set and transmembrane domain containing 4 [Source:MGI Symbol;Acc:MGI:2444633]	no|up	yes|up	no|down	1
ENSMUSG00000112022	Gm2436	predicted gene 2436 [Source:MGI Symbol;Acc:MGI:3780603]	no|down	yes|up	yes|down	2
ENSMUSG00000112023	Lilr4b	leukocyte immunoglobulin-like receptor, subfamily B, member 4B [Source:MGI Symbol;Acc:MGI:102702]	yes|down	no|down	no|down	1
ENSMUSG00000050108	Bpifc	BPI fold containing family C [Source:MGI Symbol;Acc:MGI:3026884]	yes|down	yes|down	no|down	2
ENSMUSG00000075023	Accsl	1-aminocyclopropane-1-carboxylate synthase (non-functional)-like [Source:MGI Symbol;Acc:MGI:3584519]	yes|up	no|up	no|up	1
ENSMUSG00000090121	Abhd12b	abhydrolase domain containing 12B [Source:MGI Symbol;Acc:MGI:2685650]	yes|down	no|down	no|down	1
ENSMUSG00000069718	Gm11563	predicted gene 11563 [Source:MGI Symbol;Acc:MGI:3650330]	yes|down	no|down	yes|down	2
ENSMUSG00000040289	Hey1	hairy/enhancer-of-split related with YRPW motif 1 [Source:MGI Symbol;Acc:MGI:1341800]	yes|up	no|up	no|up	1
ENSMUSG00000028456	Unc13b	unc-13 homolog B [Source:MGI Symbol;Acc:MGI:1342278]	no|down	no|up	yes|down	1
ENSMUSG00000101389	Ms4a4a	membrane-spanning 4-domains, subfamily A, member 4A [Source:MGI Symbol;Acc:MGI:3643932]	no|down	no|up	yes|down	1
ENSMUSG00000096446	Gm8104	predicted gene 8104 [Source:MGI Symbol;Acc:MGI:3649000]	yes|up	no|up	no|up	1
ENSMUSG00000072720	Myo18b	myosin XVIIIb [Source:MGI Symbol;Acc:MGI:1921626]	yes|down	no|down	yes|down	2
ENSMUSG00000054280	Prr14l	proline rich 14-like [Source:MGI Symbol;Acc:MGI:2443658]	no|up	no|down	yes|up	1
ENSMUSG00000030000	Add2	adducin 2 (beta) [Source:MGI Symbol;Acc:MGI:87919]	yes|up	no|up	yes|up	2
ENSMUSG00000097267	1700109K24Rik	RIKEN cDNA 1700109K24 gene [Source:MGI Symbol;Acc:MGI:1921553]	yes|down	yes|down	no|down	2
ENSMUSG00000024247	Pkdcc	protein kinase domain containing, cytoplasmic [Source:MGI Symbol;Acc:MGI:2147077]	yes|up	no|up	no|up	1
ENSMUSG00000030713	Klk7	kallikrein related-peptidase 7 (chymotryptic, stratum corneum) [Source:MGI Symbol;Acc:MGI:1346336]	yes|down	yes|down	yes|down	3
ENSMUSG00000020905	Usp43	ubiquitin specific peptidase 43 [Source:MGI Symbol;Acc:MGI:2444541]	no|down	yes|down	yes|up	2
ENSMUSG00000024526	Cidea	cell death-inducing DNA fragmentation factor, alpha subunit-like effector A [Source:MGI Symbol;Acc:MGI:1270845]	yes|down	no|down	yes|down	2
ENSMUSG00000041737	Tmem45b	transmembrane protein 45b [Source:MGI Symbol;Acc:MGI:2384574]	yes|down	yes|down	no|down	2
ENSMUSG00000030483	Cyp2b10	cytochrome P450, family 2, subfamily b, polypeptide 10 [Source:MGI Symbol;Acc:MGI:88598]	yes|down	yes|down	no|down	2
ENSMUSG00000060487	Samd5	sterile alpha motif domain containing 5 [Source:MGI Symbol;Acc:MGI:2444815]	yes|down	no|down	no|down	1
ENSMUSG00000051748	Wfdc21	WAP four-disulfide core domain 21 [Source:MGI Symbol;Acc:MGI:1913357]	yes|down	no|down	yes|down	2
ENSMUSG00000035413	Tmem98	transmembrane protein 98 [Source:MGI Symbol;Acc:MGI:1923457]	yes|up	no|up	no|up	1
ENSMUSG00000044199	S1pr4	sphingosine-1-phosphate receptor 4 [Source:MGI Symbol;Acc:MGI:1333809]	yes|up	no|up	no|up	1
ENSMUSG00000101132	Gm8000	predicted gene 8000 [Source:MGI Symbol;Acc:MGI:3648432]	yes|down	no|down	yes|down	2
ENSMUSG00000061928	Dsg1b	desmoglein 1 beta [Source:MGI Symbol;Acc:MGI:2664357]	yes|down	yes|down	yes|down	3
ENSMUSG00000054932	Afp	alpha fetoprotein [Source:MGI Symbol;Acc:MGI:87951]	yes|up	no|up	yes|up	2
ENSMUSG00000055485	Soga1	suppressor of glucose, autophagy associated 1 [Source:MGI Symbol;Acc:MGI:2444575]	yes|up	no|up	no|up	1
ENSMUSG00000027913	Crct1	cysteine-rich C-terminal 1 [Source:MGI Symbol;Acc:MGI:1921425]	yes|down	no|down	yes|down	2
ENSMUSG00000040564	Apoc1	apolipoprotein C-I [Source:MGI Symbol;Acc:MGI:88053]	yes|down	no|down	no|down	1
ENSMUSG00000031442	Mcf2l	mcf.2 transforming sequence-like [Source:MGI Symbol;Acc:MGI:103263]	no|up	yes|up	no|down	1
ENSMUSG00000040855	Reps2	RALBP1 associated Eps domain containing protein 2 [Source:MGI Symbol;Acc:MGI:2663511]	yes|down	no|down	yes|down	2
ENSMUSG00000027919	Lce1g	late cornified envelope 1G [Source:MGI Symbol;Acc:MGI:1913445]	yes|down	no|down	yes|down	2
ENSMUSG00000096448	Gm5808	predicted gene 5808 [Source:MGI Symbol;Acc:MGI:3648628]	yes|up	no|up	no|up	1
ENSMUSG00000027765	P2ry1	purinergic receptor P2Y, G-protein coupled 1 [Source:MGI Symbol;Acc:MGI:105049]	yes|down	no|down	yes|down	2
ENSMUSG00000027761	Aadac	arylacetamide deacetylase [Source:MGI Symbol;Acc:MGI:1915008]	yes|down	no|down	no|down	1
ENSMUSG00000000359	Rem1	rad and gem related GTP binding protein 1 [Source:MGI Symbol;Acc:MGI:1097696]	no|up	yes|up	no|down	1
ENSMUSG00000041984	Rptn	repetin [Source:MGI Symbol;Acc:MGI:1099055]	yes|down	yes|down	yes|down	3
ENSMUSG00000031434	Morc4	microrchidia 4 [Source:MGI Symbol;Acc:MGI:1922996]	yes|down	no|down	no|down	1
ENSMUSG00000030827	Fgf21	fibroblast growth factor 21 [Source:MGI Symbol;Acc:MGI:1861377]	yes|up	no|up	no|up	1
ENSMUSG00000041828	Abca8a	ATP-binding cassette, sub-family A (ABC1), member 8a [Source:MGI Symbol;Acc:MGI:2386846]	no|down	no|up	yes|down	1
ENSMUSG00000031844	Hsd17b2	hydroxysteroid (17-beta) dehydrogenase 2 [Source:MGI Symbol;Acc:MGI:1096386]	yes|down	no|down	no|down	1
ENSMUSG00000076549	Igkv4-68	immunoglobulin kappa variable 4-68 [Source:MGI Symbol;Acc:MGI:2686265]	yes|up	no|up	no|up	1
ENSMUSG00000092373	Gm20535	predicted gene 20535 [Source:MGI Symbol;Acc:MGI:5142000]	no|up	yes|up	no|down	1
ENSMUSG00000079355	Ackr4	atypical chemokine receptor 4 [Source:MGI Symbol;Acc:MGI:2181676]	yes|down	no|down	no|down	1
ENSMUSG00000076540	Igkv4-80	immunoglobulin kappa variable 4-80 [Source:MGI Symbol;Acc:MGI:4439653]	no|up	yes|up	no|up	1
ENSMUSG00000076547	Igkv4-70	immunoglobulin kappa chain variable 4-70 [Source:MGI Symbol;Acc:MGI:2686348]	yes|up	yes|up	yes|up	3
ENSMUSG00000076545	Igkv4-72	immunoglobulin kappa chain variable 4-72 [Source:MGI Symbol;Acc:MGI:2686345]	yes|up	no|up	yes|up	2
ENSMUSG00000047586	Nccrp1	non-specific cytotoxic cell receptor protein 1 homolog (zebrafish) [Source:MGI Symbol;Acc:MGI:2685009]	yes|down	yes|down	yes|down	3
ENSMUSG00000030222	Rerg	RAS-like, estrogen-regulated, growth-inhibitor [Source:MGI Symbol;Acc:MGI:2665139]	yes|up	no|down	yes|up	2
ENSMUSG00000034226	Rhov	ras homolog family member V [Source:MGI Symbol;Acc:MGI:2444227]	yes|down	no|down	no|down	1
ENSMUSG00000034159	Mab21l4	mab-21-like 4 [Source:MGI Symbol;Acc:MGI:1919124]	yes|down	no|down	yes|down	2
ENSMUSG00000030345	Dyrk4	dual-specificity tyrosine-(Y)-phosphorylation regulated kinase 4 [Source:MGI Symbol;Acc:MGI:1330292]	yes|down	no|down	no|down	1
ENSMUSG00000031740	Mmp2	matrix metallopeptidase 2 [Source:MGI Symbol;Acc:MGI:97009]	no|up	yes|up	no|down	1
ENSMUSG00000090527	Aadacl2fm2	AADACL2 family member 2 [Source:MGI Symbol;Acc:MGI:3779495]	yes|down	no|down	no|down	1
ENSMUSG00000051257	Trap1a	tumor rejection antigen P1A [Source:MGI Symbol;Acc:MGI:98818]	yes|up	no|up	no|up	1
ENSMUSG00000085642	3110053B16Rik	RIKEN cDNA 3110053B16 gene [Source:MGI Symbol;Acc:MGI:1920435]	yes|down	no|down	no|down	1
ENSMUSG00000023041	Krt6b	keratin 6B [Source:MGI Symbol;Acc:MGI:1333768]	yes|down	yes|down	no|down	2
ENSMUSG00000031289	Il13ra2	interleukin 13 receptor, alpha 2 [Source:MGI Symbol;Acc:MGI:1277954]	no|down	no|up	yes|down	1
ENSMUSG00000118671	Eppk1	epiplakin 1 [Source:MGI Symbol;Acc:MGI:2386306]	yes|down	no|down	yes|down	2
ENSMUSG00000085006	BC021767	cDNA sequence BC021767 [Source:MGI Symbol;Acc:MGI:3615512]	yes|down	no|up	yes|down	2
ENSMUSG00000026567	Adcy10	adenylate cyclase 10 [Source:MGI Symbol;Acc:MGI:2660854]	yes|up	no|down	yes|up	2
ENSMUSG00000023169	Slc38a1	solute carrier family 38, member 1 [Source:MGI Symbol;Acc:MGI:2145895]	yes|up	no|up	no|up	1
ENSMUSG00000004609	Cd33	CD33 antigen [Source:MGI Symbol;Acc:MGI:99440]	no|down	no|up	yes|down	1
ENSMUSG00000021880	Rnase6	ribonuclease, RNase A family, 6 [Source:MGI Symbol;Acc:MGI:1925666]	yes|up	no|up	no|up	1
ENSMUSG00000003555	Cyp17a1	cytochrome P450, family 17, subfamily a, polypeptide 1 [Source:MGI Symbol;Acc:MGI:88586]	yes|down	no|down	no|down	1
ENSMUSG00000026365	Cfh	complement component factor h [Source:MGI Symbol;Acc:MGI:88385]	yes|down	no|up	yes|down	2
ENSMUSG00000002565	Scin	scinderin [Source:MGI Symbol;Acc:MGI:1306794]	yes|down	no|down	yes|down	2
ENSMUSG00000076556	Igkv4-57	immunoglobulin kappa variable 4-57 [Source:MGI Symbol;Acc:MGI:2685035]	yes|up	no|up	no|up	1
ENSMUSG00000061039	Olfr920	olfactory receptor 920 [Source:MGI Symbol;Acc:MGI:3030754]	yes|down	yes|down	no|down	2
ENSMUSG00000056174	Col8a2	collagen, type VIII, alpha 2 [Source:MGI Symbol;Acc:MGI:88464]	yes|up	no|up	no|up	1
ENSMUSG00000024803	Ankrd1	ankyrin repeat domain 1 (cardiac muscle) [Source:MGI Symbol;Acc:MGI:1097717]	yes|down	no|down	no|down	1
ENSMUSG00000056270	Prr9	proline rich 9 [Source:MGI Symbol;Acc:MGI:1925680]	yes|down	yes|down	no|down	2
ENSMUSG00000020834	Dhrs13	dehydrogenase/reductase (SDR family) member 13 [Source:MGI Symbol;Acc:MGI:1917701]	yes|up	no|up	no|up	1
ENSMUSG00000022797	Tfrc	transferrin receptor [Source:MGI Symbol;Acc:MGI:98822]	yes|down	no|down	no|down	1
ENSMUSG00000046352	Gjb2	gap junction protein, beta 2 [Source:MGI Symbol;Acc:MGI:95720]	yes|down	yes|down	no|down	2
ENSMUSG00000025592	Dach2	dachshund family transcription factor 2 [Source:MGI Symbol;Acc:MGI:1890446]	yes|up	no|up	yes|up	2
ENSMUSG00000118456	Gm41381	predicted gene, 41381 [Source:MGI Symbol;Acc:MGI:5624266]	yes|up	no|up	no|up	1
ENSMUSG00000001420	Tmem79	transmembrane protein 79 [Source:MGI Symbol;Acc:MGI:1919163]	yes|down	no|down	no|down	1
ENSMUSG00000069309	H2ac22	H2A clustered histone 22 [Source:MGI Symbol;Acc:MGI:2448300]	yes|down	no|down	no|down	1
ENSMUSG00000047515	BC049715	cDNA sequence BC049715 [Source:MGI Symbol;Acc:MGI:3605234]	no|up	no|down	yes|up	1
ENSMUSG00000047592	Nxpe5	neurexophilin and PC-esterase domain family, member 5 [Source:MGI Symbol;Acc:MGI:3584036]	yes|down	no|up	yes|down	2
ENSMUSG00000029108	Pcdh7	protocadherin 7 [Source:MGI Symbol;Acc:MGI:1860487]	yes|up	no|down	yes|up	2
ENSMUSG00000029923	Rab19	RAB19, member RAS oncogene family [Source:MGI Symbol;Acc:MGI:103292]	no|down	no|up	yes|down	1
ENSMUSG00000012123	Crybg2	crystallin beta-gamma domain containing 2 [Source:MGI Symbol;Acc:MGI:1334463]	yes|down	yes|down	no|down	2
ENSMUSG00000039457	Ppl	periplakin [Source:MGI Symbol;Acc:MGI:1194898]	yes|down	yes|down	yes|down	3
ENSMUSG00000090125	Pou3f1	POU domain, class 3, transcription factor 1 [Source:MGI Symbol;Acc:MGI:101896]	yes|down	no|down	no|down	1
ENSMUSG00000071226	Cecr2	CECR2, histone acetyl-lysine reader [Source:MGI Symbol;Acc:MGI:1923799]	yes|down	no|down	yes|down	2
ENSMUSG00000094196	Magea3	MAGE family member A3 [Source:MGI Symbol;Acc:MGI:1333832]	no|up	no|down	yes|up	1
ENSMUSG00000073386	9830107B12Rik	RIKEN cDNA 9830107B12 gene [Source:MGI Symbol;Acc:MGI:3608415]	no|down	no|up	yes|down	1
ENSMUSG00000094446	Gm6344	predicted gene 6344 [Source:MGI Symbol;Acc:MGI:3779586]	yes|down	yes|down	no|down	2
ENSMUSG00000094335	Igkv1-117	immunoglobulin kappa variable 1-117 [Source:MGI Symbol;Acc:MGI:4439721]	yes|up	no|up	yes|up	2
ENSMUSG00000097875	Gm26704	predicted gene, 26704 [Source:MGI Symbol;Acc:MGI:5477198]	yes|down	no|down	no|down	1
ENSMUSG00000021696	Elovl7	ELOVL family member 7, elongation of long chain fatty acids (yeast) [Source:MGI Symbol;Acc:MGI:1921809]	yes|down	yes|down	yes|down	3
ENSMUSG00000039238	Zfp750	zinc finger protein 750 [Source:MGI Symbol;Acc:MGI:2442210]	yes|down	yes|down	yes|down	3
ENSMUSG00000061527	Krt5	keratin 5 [Source:MGI Symbol;Acc:MGI:96702]	yes|down	yes|down	yes|down	3
ENSMUSG00000022415	Syngr1	synaptogyrin 1 [Source:MGI Symbol;Acc:MGI:1328323]	yes|down	no|up	yes|down	2
ENSMUSG00000025328	Padi3	peptidyl arginine deiminase, type III [Source:MGI Symbol;Acc:MGI:1338891]	yes|down	yes|down	no|down	2
ENSMUSG00000057092	Fxyd3	FXYD domain-containing ion transport regulator 3 [Source:MGI Symbol;Acc:MGI:107497]	yes|down	yes|down	yes|down	3
ENSMUSG00000028132	Tlcd4	TLC domain containing 4 [Source:MGI Symbol;Acc:MGI:1923195]	yes|down	no|down	yes|down	2
ENSMUSG00000115344	Gm49364	predicted gene, 49364 [Source:MGI Symbol;Acc:MGI:6121575]	no|up	no|down	yes|up	1
ENSMUSG00000067547	Gm7666	predicted pseudogene 7666 [Source:MGI Symbol;Acc:MGI:3648907]	no|down	yes|down	no|down	1
ENSMUSG00000102780	Gm38253	predicted gene, 38253 [Source:MGI Symbol;Acc:MGI:5611481]	yes|down	yes|down	no|up	2
ENSMUSG00000027186	Elf5	E74-like factor 5 [Source:MGI Symbol;Acc:MGI:1335079]	yes|down	no|down	yes|down	2
ENSMUSG00000028749	Pla2g2f	phospholipase A2, group IIF [Source:MGI Symbol;Acc:MGI:1349661]	yes|down	yes|down	yes|down	3
ENSMUSG00000042751	Nmnat2	nicotinamide nucleotide adenylyltransferase 2 [Source:MGI Symbol;Acc:MGI:2444155]	yes|up	no|up	yes|up	2
ENSMUSG00000034881	Tbxa2r	thromboxane A2 receptor [Source:MGI Symbol;Acc:MGI:98496]	yes|up	no|up	no|up	1
ENSMUSG00000021118	Plek2	pleckstrin 2 [Source:MGI Symbol;Acc:MGI:1351466]	yes|down	no|down	yes|down	2
ENSMUSG00000067780	Pi15	peptidase inhibitor 15 [Source:MGI Symbol;Acc:MGI:1934659]	yes|down	no|down	no|down	1
ENSMUSG00000002076	Hsf2bp	heat shock transcription factor 2 binding protein [Source:MGI Symbol;Acc:MGI:1921627]	yes|up	no|up	no|up	1
ENSMUSG00000027322	Siglec1	sialic acid binding Ig-like lectin 1, sialoadhesin [Source:MGI Symbol;Acc:MGI:99668]	no|down	no|up	yes|down	1
ENSMUSG00000027225	Duoxa2	dual oxidase maturation factor 2 [Source:MGI Symbol;Acc:MGI:1914061]	yes|down	no|down	no|down	1
ENSMUSG00000029530	Ccr9	chemokine (C-C motif) receptor 9 [Source:MGI Symbol;Acc:MGI:1341902]	yes|up	no|up	yes|up	2
ENSMUSG00000078144	Capns2	calpain, small subunit 2 [Source:MGI Symbol;Acc:MGI:1916793]	yes|down	yes|down	no|down	2
ENSMUSG00000095416	Ighv1-12	immunoglobulin heavy variable V1-12 [Source:MGI Symbol;Acc:MGI:3646284]	yes|up	no|up	no|up	1
ENSMUSG00000027596	a	nonagouti [Source:MGI Symbol;Acc:MGI:87853]	no|up	no|down	yes|up	1
ENSMUSG00000028003	Lrat	lecithin-retinol acyltransferase (phosphatidylcholine-retinol-O-acyltransferase) [Source:MGI Symbol;Acc:MGI:1891259]	yes|down	no|no change	yes|down	2
ENSMUSG00000064039	Ccr1l1	chemokine (C-C motif) receptor 1-like 1 [Source:MGI Symbol;Acc:MGI:104617]	no|down	no|up	yes|down	1
ENSMUSG00000083170	Gm14405	predicted gene 14405 [Source:MGI Symbol;Acc:MGI:3649815]	yes|up	yes|up	no|up	2
ENSMUSG00000035936	Aldh5a1	aldhehyde dehydrogenase family 5, subfamily A1 [Source:MGI Symbol;Acc:MGI:2441982]	yes|up	no|up	yes|up	2
ENSMUSG00000035686	Thrsp	thyroid hormone responsive [Source:MGI Symbol;Acc:MGI:109126]	yes|up	yes|up	no|down	2
ENSMUSG00000034839	Larp6	La ribonucleoprotein domain family, member 6 [Source:MGI Symbol;Acc:MGI:1914807]	yes|up	no|up	yes|up	2
ENSMUSG00000102254	Gm7496	predicted gene 7496 [Source:MGI Symbol;Acc:MGI:3643469]	yes|down	no|down	no|down	1
ENSMUSG00000081169	Gm12551	predicted gene 12551 [Source:MGI Symbol;Acc:MGI:3651664]	yes|down	yes|down	yes|down	3
ENSMUSG00000081205	Gm5940	predicted gene 5940 [Source:MGI Symbol;Acc:MGI:3648847]	no|up	no|up	yes|down	1
ENSMUSG00000044244	Il20rb	interleukin 20 receptor beta [Source:MGI Symbol;Acc:MGI:2143266]	yes|down	no|down	no|down	1
ENSMUSG00000094433	Igkv5-43	immunoglobulin kappa chain variable 5-43 [Source:MGI Symbol;Acc:MGI:4943320]	yes|up	no|up	yes|up	2
ENSMUSG00000042532	Golga7b	golgi autoantigen, golgin subfamily a, 7B [Source:MGI Symbol;Acc:MGI:1918396]	yes|down	no|down	no|down	1
ENSMUSG00000021604	Irx4	Iroquois homeobox 4 [Source:MGI Symbol;Acc:MGI:1355275]	yes|down	no|down	no|down	1
ENSMUSG00000023232	Serinc2	serine incorporator 2 [Source:MGI Symbol;Acc:MGI:1919132]	yes|down	no|down	yes|down	2
ENSMUSG00000072941	Sod3	superoxide dismutase 3, extracellular [Source:MGI Symbol;Acc:MGI:103181]	no|up	yes|up	no|down	1
ENSMUSG00000016028	Celsr1	cadherin, EGF LAG seven-pass G-type receptor 1 [Source:MGI Symbol;Acc:MGI:1100883]	yes|down	no|down	yes|down	2
ENSMUSG00000021464	Ror2	receptor tyrosine kinase-like orphan receptor 2 [Source:MGI Symbol;Acc:MGI:1347521]	no|up	yes|up	no|down	1
ENSMUSG00000071332	E230015B07Rik	RIKEN cDNA E230015B07 gene [Source:MGI Symbol;Acc:MGI:2443140]	no|up	no|down	yes|up	1
ENSMUSG00000071847	Apcdd1	adenomatosis polyposis coli down-regulated 1 [Source:MGI Symbol;Acc:MGI:3513977]	yes|up	no|up	yes|up	2
ENSMUSG00000021469	Msx2	msh homeobox 2 [Source:MGI Symbol;Acc:MGI:97169]	yes|down	no|down	yes|down	2
ENSMUSG00000064246	Chil1	chitinase-like 1 [Source:MGI Symbol;Acc:MGI:1340899]	yes|down	yes|down	yes|down	3
ENSMUSG00000069919	Hba-a1	hemoglobin alpha, adult chain 1 [Source:MGI Symbol;Acc:MGI:96015]	yes|up	no|up	no|up	1
ENSMUSG00000045566	Sprr4	small proline-rich protein 4 [Source:MGI Symbol;Acc:MGI:2654508]	yes|down	yes|down	no|down	2
ENSMUSG00000052974	Cyp2f2	cytochrome P450, family 2, subfamily f, polypeptide 2 [Source:MGI Symbol;Acc:MGI:88608]	no|up	yes|up	no|down	1
ENSMUSG00000044461	Shisa2	shisa family member 2 [Source:MGI Symbol;Acc:MGI:2444716]	no|down	no|up	yes|down	1
ENSMUSG00000068073	1110025L11Rik	RIKEN cDNA 1110025L11 gene [Source:MGI Symbol;Acc:MGI:1915887]	no|down	no|down	yes|down	1
ENSMUSG00000039196	Orm1	orosomucoid 1 [Source:MGI Symbol;Acc:MGI:97443]	no|down	no|up	yes|down	1
ENSMUSG00000045027	Prss22	protease, serine 22 [Source:MGI Symbol;Acc:MGI:1918085]	yes|down	no|down	yes|down	2
ENSMUSG00000079017	Ifi27l2a	interferon, alpha-inducible protein 27 like 2A [Source:MGI Symbol;Acc:MGI:1924183]	yes|down	no|down	no|down	1
ENSMUSG00000007480	Mc5r	melanocortin 5 receptor [Source:MGI Symbol;Acc:MGI:99420]	no|down	no|up	yes|down	1
ENSMUSG00000053675	Tgm5	transglutaminase 5 [Source:MGI Symbol;Acc:MGI:1921426]	yes|down	yes|down	no|down	2
ENSMUSG00000096632	Igkv9-124	immunoglobulin kappa chain variable 9-124 [Source:MGI Symbol;Acc:MGI:3646892]	yes|up	no|up	no|up	1
ENSMUSG00000020646	Mboat2	membrane bound O-acyltransferase domain containing 2 [Source:MGI Symbol;Acc:MGI:1914466]	yes|down	no|down	no|down	1
ENSMUSG00000107842	Gm44089	predicted gene, 44089 [Source:MGI Symbol;Acc:MGI:5690481]	yes|up	no|up	yes|up	2
ENSMUSG00000020123	Avpr1a	arginine vasopressin receptor 1A [Source:MGI Symbol;Acc:MGI:1859216]	no|up	yes|up	no|down	1
ENSMUSG00000092574	2810047C21Rik1	RIKEN cDNA 2810047C21 gene 1 [Source:MGI Symbol;Acc:MGI:1919966]	no|down	no|up	yes|down	1
ENSMUSG00000020120	Plek	pleckstrin [Source:MGI Symbol;Acc:MGI:1860485]	yes|down	no|down	no|down	1
ENSMUSG00000095250	-	-	yes|down	no|down	no|down	1
ENSMUSG00000084919	Ptprtos	protein tyrosine phosphatase, receptor type T, opposite strand [Source:MGI Symbol;Acc:MGI:1924895]	yes|down	no|down	no|down	1
ENSMUSG00000070465	Gm9696	predicted gene 9696 [Source:MGI Symbol;Acc:MGI:3819177]	yes|down	no|down	no|down	1
ENSMUSG00000055937	Krt28	keratin 28 [Source:MGI Symbol;Acc:MGI:1918093]	yes|down	no|down	no|down	1
ENSMUSG00000107071	Gm42420	predicted gene, 42420 [Source:MGI Symbol;Acc:MGI:5649067]	no|no change	yes|down	no|up	1
ENSMUSG00000019899	Lama2	laminin, alpha 2 [Source:MGI Symbol;Acc:MGI:99912]	yes|down	no|down	yes|down	2
ENSMUSG00000015441	Gzmf	granzyme F [Source:MGI Symbol;Acc:MGI:109254]	yes|down	no|down	yes|down	2
ENSMUSG00000053870	Fpgt	fucose-1-phosphate guanylyltransferase [Source:MGI Symbol;Acc:MGI:1922790]	yes|down	no|down	no|down	1
ENSMUSG00000036168	Ccdc38	coiled-coil domain containing 38 [Source:MGI Symbol;Acc:MGI:2444738]	yes|down	no|down	yes|down	2
ENSMUSG00000036169	Sostdc1	sclerostin domain containing 1 [Source:MGI Symbol;Acc:MGI:1913292]	yes|down	no|down	no|down	1
ENSMUSG00000078716	Tmem8b	transmembrane protein 8B [Source:MGI Symbol;Acc:MGI:2441680]	no|up	no|down	yes|up	1
ENSMUSG00000101959	Ldhal6b	lactate dehydrogenase A-like 6B [Source:MGI Symbol;Acc:MGI:2146830]	yes|down	no|down	no|down	1
ENSMUSG00000060548	Tnfrsf19	tumor necrosis factor receptor superfamily, member 19 [Source:MGI Symbol;Acc:MGI:1352474]	yes|down	yes|down	no|down	2
ENSMUSG00000079547	H2-DMb1	histocompatibility 2, class II, locus Mb1 [Source:MGI Symbol;Acc:MGI:95922]	no|up	no|down	yes|up	1
ENSMUSG00000024032	Tff1	trefoil factor 1 [Source:MGI Symbol;Acc:MGI:88135]	yes|down	no|down	no|down	1
ENSMUSG00000079543	Igkv13-85	immunoglobulin kappa chain variable 13-85 [Source:MGI Symbol;Acc:MGI:4439827]	yes|up	no|up	no|up	1
ENSMUSG00000053797	Krt16	keratin 16 [Source:MGI Symbol;Acc:MGI:96690]	yes|down	yes|down	yes|down	3
ENSMUSG00000006204	Cdcp3	CUB domain containing protein 3 [Source:MGI Symbol;Acc:MGI:1918645]	no|down	no|up	yes|down	1
ENSMUSG00000004951	Hspb1	heat shock protein 1 [Source:MGI Symbol;Acc:MGI:96240]	yes|down	no|down	no|down	1
ENSMUSG00000086109	Gm13391	predicted gene 13391 [Source:MGI Symbol;Acc:MGI:3651526]	no|down	no|up	yes|down	1
ENSMUSG00000063060	Sox7	SRY (sex determining region Y)-box 7 [Source:MGI Symbol;Acc:MGI:98369]	no|up	yes|up	no|down	1
ENSMUSG00000033295	Ptprf	protein tyrosine phosphatase, receptor type, F [Source:MGI Symbol;Acc:MGI:102695]	yes|down	no|down	yes|down	2
ENSMUSG00000036745	Ttll7	tubulin tyrosine ligase-like family, member 7 [Source:MGI Symbol;Acc:MGI:1918142]	yes|down	no|down	no|down	1
ENSMUSG00000074928	Krtap14	keratin associated protein 14 [Source:MGI Symbol;Acc:MGI:1346079]	yes|down	no|down	no|down	1
ENSMUSG00000111228	Gm48789	predicted gene, 48789 [Source:MGI Symbol;Acc:MGI:6098489]	no|down	yes|down	no|up	1
ENSMUSG00000044083	Efcab8	EF-hand calcium binding domain 8 [Source:MGI Symbol;Acc:MGI:3644206]	yes|up	no|up	no|up	1
ENSMUSG00000001802	Lrp3	low density lipoprotein receptor-related protein 3 [Source:MGI Symbol;Acc:MGI:3584516]	no|up	yes|up	no|down	1
ENSMUSG00000001804	Dsg4	desmoglein 4 [Source:MGI Symbol;Acc:MGI:2661061]	yes|down	no|down	no|down	1
ENSMUSG00000086925	Gm6286	predicted gene 6286 [Source:MGI Symbol;Acc:MGI:3646153]	no|down	yes|down	no|up	1
ENSMUSG00000117743	Gm50232	predicted gene, 50232 [Source:MGI Symbol;Acc:MGI:6303036]	no|up	no|down	yes|up	1
ENSMUSG00000074818	Pdzd7	PDZ domain containing 7 [Source:MGI Symbol;Acc:MGI:3608325]	yes|down	no|down	no|down	1
ENSMUSG00000053702	Nebl	nebulette [Source:MGI Symbol;Acc:MGI:1921353]	yes|down	no|down	yes|down	2
ENSMUSG00000024730	Ms4a8a	membrane-spanning 4-domains, subfamily A, member 8A [Source:MGI Symbol;Acc:MGI:1927657]	no|up	yes|up	no|down	1
ENSMUSG00000005251	Ripk4	receptor-interacting serine-threonine kinase 4 [Source:MGI Symbol;Acc:MGI:1919638]	yes|down	yes|down	yes|down	3
ENSMUSG00000116695	4930578N18Rik	RIKEN cDNA 4930578N18 gene [Source:MGI Symbol;Acc:MGI:1925465]	yes|down	yes|down	no|down	2
ENSMUSG00000063661	Krt73	keratin 73 [Source:MGI Symbol;Acc:MGI:3607712]	yes|down	yes|down	no|down	2
ENSMUSG00000037600	Kdf1	keratinocyte differentiation factor 1 [Source:MGI Symbol;Acc:MGI:1916323]	yes|down	no|down	yes|down	2
ENSMUSG00000037167	Spaca5	sperm acrosome associated 5 [Source:MGI Symbol;Acc:MGI:2685564]	no|up	no|down	yes|up	1
ENSMUSG00000037161	Mgarp	mitochondria localized glutamic acid rich protein [Source:MGI Symbol;Acc:MGI:1914999]	yes|down	yes|down	no|down	2
ENSMUSG00000093402	Gm18588	predicted gene, 18588 [Source:MGI Symbol;Acc:MGI:5010773]	yes|down	no|down	yes|down	2
ENSMUSG00000020377	Ltc4s	leukotriene C4 synthase [Source:MGI Symbol;Acc:MGI:107498]	no|down	yes|up	yes|down	2
ENSMUSG00000067149	Jchain	immunoglobulin joining chain [Source:MGI Symbol;Acc:MGI:96493]	yes|up	no|up	yes|up	2
ENSMUSG00000063903	Klk1	kallikrein 1 [Source:MGI Symbol;Acc:MGI:102850]	yes|up	no|up	no|up	1
ENSMUSG00000026678	Rgs5	regulator of G-protein signaling 5 [Source:MGI Symbol;Acc:MGI:1098434]	no|up	yes|up	no|down	1
ENSMUSG00000046523	Kctd4	potassium channel tetramerisation domain containing 4 [Source:MGI Symbol;Acc:MGI:1914766]	yes|down	no|down	no|down	1
ENSMUSG00000042124	Lce1f	late cornified envelope 1F [Source:MGI Symbol;Acc:MGI:1915078]	yes|down	no|down	yes|down	2
ENSMUSG00000080902	Ywhaq-ps3	tyrosine 3-monooxygenase/tryptophan 5-monooxygenase activation protein theta, pseudogene 3 [Source:MGI Symbol;Acc:MGI:3650241]	no|down	no|up	yes|down	1
ENSMUSG00000024617	Camk2a	calcium/calmodulin-dependent protein kinase II alpha [Source:MGI Symbol;Acc:MGI:88256]	yes|up	no|up	no|up	1
ENSMUSG00000042377	Fam83g	family with sequence similarity 83, member G [Source:MGI Symbol;Acc:MGI:1916890]	yes|down	yes|down	yes|down	3
ENSMUSG00000037188	Grhl3	grainyhead like transcription factor 3 [Source:MGI Symbol;Acc:MGI:2655333]	yes|down	yes|down	no|down	2
ENSMUSG00000097470	Gm26587	predicted gene, 26587 [Source:MGI Symbol;Acc:MGI:5477081]	yes|down	no|down	no|down	1
ENSMUSG00000010721	Lmbr1	limb region 1 [Source:MGI Symbol;Acc:MGI:1861746]	no|down	no|up	yes|down	1
ENSMUSG00000024922	Ovol1	ovo like zinc finger 1 [Source:MGI Symbol;Acc:MGI:1330290]	yes|down	yes|down	yes|down	3
ENSMUSG00000020218	Wif1	Wnt inhibitory factor 1 [Source:MGI Symbol;Acc:MGI:1344332]	yes|down	no|down	no|down	1
ENSMUSG00000041193	Pla2g5	phospholipase A2, group V [Source:MGI Symbol;Acc:MGI:101899]	yes|up	no|up	yes|up	2
ENSMUSG00000070527	Mkrn3	makorin, ring finger protein, 3 [Source:MGI Symbol;Acc:MGI:2181178]	yes|up	no|up	yes|up	2
ENSMUSG00000001021	S100a3	S100 calcium binding protein A3 [Source:MGI Symbol;Acc:MGI:1338849]	yes|down	no|down	no|down	1
ENSMUSG00000070522	Gm6505	predicted pseudogene 6505 [Source:MGI Symbol;Acc:MGI:3648080]	no|down	yes|down	no|up	1
ENSMUSG00000036856	Wnt4	wingless-type MMTV integration site family, member 4 [Source:MGI Symbol;Acc:MGI:98957]	yes|down	no|down	no|down	1
ENSMUSG00000000126	Wnt9a	wingless-type MMTV integration site family, member 9A [Source:MGI Symbol;Acc:MGI:2446084]	yes|up	no|up	no|up	1
ENSMUSG00000050232	Cxcr3	chemokine (C-X-C motif) receptor 3 [Source:MGI Symbol;Acc:MGI:1277207]	yes|up	no|up	no|up	1
ENSMUSG00000027356	Fermt1	fermitin family member 1 [Source:MGI Symbol;Acc:MGI:2443583]	yes|down	yes|down	no|down	2
ENSMUSG00000050234	Gja4	gap junction protein, alpha 4 [Source:MGI Symbol;Acc:MGI:95715]	yes|up	no|up	no|up	1
ENSMUSG00000027350	Chgb	chromogranin B [Source:MGI Symbol;Acc:MGI:88395]	no|down	yes|down	no|up	1
ENSMUSG00000048373	Fgfbp1	fibroblast growth factor binding protein 1 [Source:MGI Symbol;Acc:MGI:1096350]	yes|down	yes|down	yes|down	3
ENSMUSG00000040856	Dlk1	delta like non-canonical Notch ligand 1 [Source:MGI Symbol;Acc:MGI:94900]	yes|up	no|up	no|up	1
ENSMUSG00000062545	Tlr12	toll-like receptor 12 [Source:MGI Symbol;Acc:MGI:3045221]	yes|up	no|up	no|up	1
ENSMUSG00000049134	Nrap	nebulin-related anchoring protein [Source:MGI Symbol;Acc:MGI:1098765]	yes|down	no|down	no|down	1
ENSMUSG00000108276	Gm36640	predicted gene, 36640 [Source:MGI Symbol;Acc:MGI:5595799]	no|up	no|down	yes|up	1
ENSMUSG00000082229	Nap1l2	nucleosome assembly protein 1-like 2 [Source:MGI Symbol;Acc:MGI:106654]	yes|up	no|up	yes|up	2
ENSMUSG00000116908	Gm49599	predicted gene, 49599 [Source:MGI Symbol;Acc:MGI:6215007]	yes|down	no|down	no|down	1
ENSMUSG00000039601	Rcan2	regulator of calcineurin 2 [Source:MGI Symbol;Acc:MGI:1858219]	yes|up	no|up	yes|up	2
ENSMUSG00000090352	Vmn2r46	vomeronasal 2, receptor 46 [Source:NCBI gene (formerly Entrezgene);Acc:100042894]	no|up	no|down	yes|up	1
ENSMUSG00000055415	Atp10b	ATPase, class V, type 10B [Source:MGI Symbol;Acc:MGI:2442688]	yes|down	no|down	no|down	1
ENSMUSG00000090356	Teddm3	transmembrane epididymal family member 3 [Source:MGI Symbol;Acc:MGI:1913811]	yes|down	yes|down	yes|down	3
ENSMUSG00000031451	Gas6	growth arrest specific 6 [Source:MGI Symbol;Acc:MGI:95660]	no|down	no|up	yes|down	1
ENSMUSG00000109864	Eid3	EP300 interacting inhibitor of differentiation 3 [Source:MGI Symbol;Acc:MGI:1913591]	yes|down	no|down	no|down	1
ENSMUSG00000030510	Cers3	ceramide synthase 3 [Source:MGI Symbol;Acc:MGI:2681008]	yes|down	no|down	no|down	1
ENSMUSG00000027533	Fabp5	fatty acid binding protein 5, epidermal [Source:MGI Symbol;Acc:MGI:101790]	no|down	no|up	yes|down	1
ENSMUSG00000026950	Neb	nebulin [Source:MGI Symbol;Acc:MGI:97292]	yes|down	no|down	no|down	1
ENSMUSG00000079455	Gm16026	predicted pseudogene 16026 [Source:MGI Symbol;Acc:MGI:3783243]	yes|down	no|down	no|down	1
ENSMUSG00000031438	Rnf128	ring finger protein 128 [Source:MGI Symbol;Acc:MGI:1914139]	yes|down	no|down	no|down	1
ENSMUSG00000027776	Il12a	interleukin 12a [Source:MGI Symbol;Acc:MGI:96539]	no|down	no|up	yes|down	1
ENSMUSG00000037358	Dipk2b	divergent protein kinase domain 2B [Source:MGI Symbol;Acc:MGI:1923155]	no|down	no|up	yes|down	1
ENSMUSG00000041991	Hrnr	hornerin [Source:MGI Symbol;Acc:MGI:3046938]	yes|down	no|down	no|down	1
ENSMUSG00000027075	Slc43a1	solute carrier family 43, member 1 [Source:MGI Symbol;Acc:MGI:1931352]	no|up	yes|up	no|down	1
ENSMUSG00000027077	Smtnl1	smoothelin-like 1 [Source:MGI Symbol;Acc:MGI:1915928]	yes|down	yes|down	no|down	2
ENSMUSG00000076499	Trbv31	T cell receptor beta, variable 31 [Source:MGI Symbol;Acc:MGI:98588]	yes|up	no|down	yes|up	2
ENSMUSG00000076552	Igkv4-61	immunoglobulin kappa chain variable 4-61 [Source:MGI Symbol;Acc:MGI:4439819]	no|up	yes|up	no|up	1
ENSMUSG00000108176	Gm43965	predicted gene, 43965 [Source:MGI Symbol;Acc:MGI:5690357]	no|up	no|down	yes|up	1
ENSMUSG00000059654	Reg1	regenerating islet-derived 1 [Source:MGI Symbol;Acc:MGI:97895]	yes|up	yes|up	no|up	2
ENSMUSG00000059657	Stfa2l1	stefin A2 like 1 [Source:MGI Symbol;Acc:MGI:3524944]	yes|down	no|up	yes|down	2
ENSMUSG00000097706	E030037K01Rik	RIKEN cDNA E030037K01 gene [Source:MGI Symbol;Acc:MGI:3704310]	no|up	no|down	yes|up	1
ENSMUSG00000027978	Prss12	protease, serine 12 neurotrypsin (motopsin) [Source:MGI Symbol;Acc:MGI:1100881]	yes|up	no|down	yes|up	2
ENSMUSG00000110051	Gm45322	predicted gene 45322 [Source:MGI Symbol;Acc:MGI:5791158]	yes|up	no|up	no|up	1
ENSMUSG00000062157	Ifnlr1	interferon lambda receptor 1 [Source:MGI Symbol;Acc:MGI:2429859]	yes|down	no|down	no|down	1
ENSMUSG00000021263	Degs2	delta(4)-desaturase, sphingolipid 2 [Source:MGI Symbol;Acc:MGI:1917309]	yes|down	no|down	yes|down	2
ENSMUSG00000094117	Igkv3-12	immunoglobulin kappa variable 3-12 [Source:MGI Symbol;Acc:MGI:1330815]	yes|up	no|up	yes|up	2
ENSMUSG00000043088	Il17re	interleukin 17 receptor E [Source:MGI Symbol;Acc:MGI:1889371]	yes|down	no|down	no|down	1
ENSMUSG00000021340	Gpld1	glycosylphosphatidylinositol specific phospholipase D1 [Source:MGI Symbol;Acc:MGI:106604]	yes|down	no|down	no|down	1
ENSMUSG00000029055	Plch2	phospholipase C, eta 2 [Source:MGI Symbol;Acc:MGI:2443078]	yes|down	no|down	yes|down	2
ENSMUSG00000098470	C1rb	complement component 1, r subcomponent B [Source:MGI Symbol;Acc:MGI:3779804]	no|down	yes|up	yes|down	2
ENSMUSG00000053552	Ebf4	early B cell factor 4 [Source:MGI Symbol;Acc:MGI:2385972]	yes|down	no|down	no|down	1
ENSMUSG00000026556	Vangl2	VANGL planar cell polarity 2 [Source:MGI Symbol;Acc:MGI:2135272]	no|down	no|up	yes|down	1
ENSMUSG00000003484	Cyp4f18	cytochrome P450, family 4, subfamily f, polypeptide 18 [Source:MGI Symbol;Acc:MGI:1919304]	no|down	no|up	yes|down	1
ENSMUSG00000031351	Zfp185	zinc finger protein 185 [Source:MGI Symbol;Acc:MGI:108095]	yes|down	yes|down	yes|down	3
ENSMUSG00000051397	Tacstd2	tumor-associated calcium signal transducer 2 [Source:MGI Symbol;Acc:MGI:1861606]	yes|down	yes|down	yes|down	3
ENSMUSG00000112963	Gm6093	predicted gene 6093 [Source:MGI Symbol;Acc:MGI:3648840]	no|down	yes|up	yes|down	2
ENSMUSG00000026413	Pkp1	plakophilin 1 [Source:MGI Symbol;Acc:MGI:1328359]	yes|down	yes|down	yes|down	3
ENSMUSG00000104498	Gm37110	predicted gene, 37110 [Source:MGI Symbol;Acc:MGI:5610338]	no|up	yes|up	no|down	1
ENSMUSG00000026399	Cd55	CD55 molecule, decay accelerating factor for complement [Source:MGI Symbol;Acc:MGI:104850]	yes|down	no|down	yes|down	2
ENSMUSG00000104493	Gm19552	predicted gene, 19552 [Source:MGI Symbol;Acc:MGI:5011737]	no|down	yes|down	no|up	1
ENSMUSG00000026896	Ifih1	interferon induced with helicase C domain 1 [Source:MGI Symbol;Acc:MGI:1918836]	yes|down	no|down	no|down	1
ENSMUSG00000057969	Sema3b	sema domain, immunoglobulin domain (Ig), short basic domain, secreted, (semaphorin) 3B [Source:MGI Symbol;Acc:MGI:107561]	yes|up	no|up	yes|up	2
ENSMUSG00000024479	Mal2	mal, T cell differentiation protein 2 [Source:MGI Symbol;Acc:MGI:2146021]	yes|down	no|down	yes|down	2
ENSMUSG00000085586	Gm11613	predicted gene 11613 [Source:MGI Symbol;Acc:MGI:3651819]	no|down	yes|down	yes|up	2
ENSMUSG00000073602	Serpinb3b	serine (or cysteine) peptidase inhibitor, clade B (ovalbumin), member 3B [Source:MGI Symbol;Acc:MGI:2683293]	yes|down	yes|down	yes|down	3
ENSMUSG00000038242	Aox4	aldehyde oxidase 4 [Source:MGI Symbol;Acc:MGI:1919122]	yes|down	yes|down	yes|down	3
ENSMUSG00000090225	Gm11559	predicted gene 11559 [Source:MGI Symbol;Acc:MGI:3652067]	no|down	no|down	yes|down	1
ENSMUSG00000115111	Gm4632	predicted gene 4632 [Source:MGI Symbol;Acc:MGI:3782814]	no|up	no|down	yes|up	1
ENSMUSG00000021194	Chga	chromogranin A [Source:MGI Symbol;Acc:MGI:88394]	yes|up	yes|up	yes|up	3
ENSMUSG00000031075	Ano1	anoctamin 1, calcium activated chloride channel [Source:MGI Symbol;Acc:MGI:2142149]	no|down	no|up	yes|down	1
ENSMUSG00000053318	Slamf8	SLAM family member 8 [Source:MGI Symbol;Acc:MGI:1921998]	yes|up	no|up	no|up	1
ENSMUSG00000034919	Ttc22	tetratricopeptide repeat domain 22 [Source:MGI Symbol;Acc:MGI:3045307]	yes|down	no|down	no|down	1
ENSMUSG00000108957	Gm45235	predicted gene 45235 [Source:MGI Symbol;Acc:MGI:5753811]	no|up	no|down	yes|up	1
ENSMUSG00000029607	Ankrd61	ankyrin repeat domain 61 [Source:MGI Symbol;Acc:MGI:1913979]	yes|down	no|down	no|down	1
ENSMUSG00000095630	Igkv6-23	immunoglobulin kappa variable 6-23 [Source:MGI Symbol;Acc:MGI:3711980]	yes|up	yes|up	yes|up	3
ENSMUSG00000026303	Mlph	melanophilin [Source:MGI Symbol;Acc:MGI:2176380]	yes|up	no|up	no|up	1
ENSMUSG00000049608	Gpr55	G protein-coupled receptor 55 [Source:MGI Symbol;Acc:MGI:2685064]	no|up	yes|up	no|down	1
ENSMUSG00000025450	Gm9752	predicted gene 9752 [Source:MGI Symbol;Acc:MGI:3641896]	yes|down	yes|down	no|down	2
ENSMUSG00000003665	Has1	hyaluronan synthase 1 [Source:MGI Symbol;Acc:MGI:106590]	yes|up	yes|up	no|up	2
ENSMUSG00000022311	Csmd3	CUB and Sushi multiple domains 3 [Source:MGI Symbol;Acc:MGI:2386403]	no|down	no|up	yes|down	1
ENSMUSG00000039349	C130074G19Rik	RIKEN cDNA C130074G19 gene [Source:MGI Symbol;Acc:MGI:2444831]	yes|up	yes|up	no|down	2
ENSMUSG00000039462	Col10a1	collagen, type X, alpha 1 [Source:MGI Symbol;Acc:MGI:88445]	yes|up	no|up	yes|up	2
ENSMUSG00000047281	Sfn	stratifin [Source:MGI Symbol;Acc:MGI:1891831]	yes|down	yes|down	yes|down	3
ENSMUSG00000025927	Tfap2b	transcription factor AP-2 beta [Source:MGI Symbol;Acc:MGI:104672]	yes|down	no|down	no|down	1
ENSMUSG00000046834	Krt1	keratin 1 [Source:MGI Symbol;Acc:MGI:96698]	yes|down	yes|down	no|down	2
ENSMUSG00000021123	Rdh12	retinol dehydrogenase 12 [Source:MGI Symbol;Acc:MGI:1925224]	yes|down	no|up	yes|down	2
ENSMUSG00000073117	Gm7347	predicted gene 7347 [Source:MGI Symbol;Acc:MGI:3645983]	yes|up	no|down	no|up	1
ENSMUSG00000026822	Lcn2	lipocalin 2 [Source:MGI Symbol;Acc:MGI:96757]	yes|down	no|down	yes|down	2
ENSMUSG00000095642	Ighv14-3	immunoglobulin heavy variable V14-3 [Source:MGI Symbol;Acc:MGI:4439764]	yes|up	no|up	yes|up	2
ENSMUSG00000029832	Nfe2l3	nuclear factor, erythroid derived 2, like 3 [Source:MGI Symbol;Acc:MGI:1339958]	yes|down	no|down	no|down	1
ENSMUSG00000073119	Speer4a	spermatogenesis associated glutamate (E)-rich protein 4A [Source:MGI Symbol;Acc:MGI:1922907]	yes|up	no|up	no|up	1
ENSMUSG00000043681	Fam25c	family with sequence similarity 25, member C [Source:MGI Symbol;Acc:MGI:1916384]	yes|down	yes|down	yes|down	3
ENSMUSG00000095127	Ighv1-82	immunoglobulin heavy variable 1-82 [Source:MGI Symbol;Acc:MGI:4439671]	yes|up	no|up	no|up	1
ENSMUSG00000028640	Tfap2c	transcription factor AP-2, gamma [Source:MGI Symbol;Acc:MGI:106032]	yes|down	no|down	yes|down	2
ENSMUSG00000025330	Padi4	peptidyl arginine deiminase, type IV [Source:MGI Symbol;Acc:MGI:1338898]	yes|down	no|down	yes|down	2
ENSMUSG00000047583	Tyw3	tRNA-yW synthesizing protein 3 homolog (S. cerevisiae) [Source:MGI Symbol;Acc:MGI:2445040]	yes|down	no|down	no|down	1
ENSMUSG00000105041	Gm42676	predicted gene 42676 [Source:MGI Symbol;Acc:MGI:5662813]	no|down	yes|down	no|up	1
ENSMUSG00000022226	Mcpt2	mast cell protease 2 [Source:MGI Symbol;Acc:MGI:96938]	yes|up	no|up	yes|up	2
ENSMUSG00000069917	Hba-a2	hemoglobin alpha, adult chain 2 [Source:MGI Symbol;Acc:MGI:96016]	yes|up	no|up	no|up	1
ENSMUSG00000069792	Wfdc17	WAP four-disulfide core domain 17 [Source:MGI Symbol;Acc:MGI:3649773]	yes|down	no|up	yes|down	2
ENSMUSG00000022229	Atp12a	ATPase, H+/K+ transporting, nongastric, alpha polypeptide [Source:MGI Symbol;Acc:MGI:1926943]	yes|down	yes|down	yes|down	3
ENSMUSG00000034634	Ly6d	lymphocyte antigen 6 complex, locus D [Source:MGI Symbol;Acc:MGI:96881]	yes|down	yes|down	yes|down	3
ENSMUSG00000030017	Reg3g	regenerating islet-derived 3 gamma [Source:MGI Symbol;Acc:MGI:109406]	yes|up	yes|up	no|down	2
ENSMUSG00000075217	Fads2b	fatty acid desaturase 2B [Source:MGI Symbol;Acc:MGI:2687041]	yes|down	no|down	yes|down	2
ENSMUSG00000048455	Sprr1b	small proline-rich protein 1B [Source:MGI Symbol;Acc:MGI:106659]	yes|down	yes|down	no|down	2
ENSMUSG00000103588	Gm18445	predicted gene, 18445 [Source:MGI Symbol;Acc:MGI:5010630]	yes|down	no|down	no|down	1
ENSMUSG00000035352	Ccl12	chemokine (C-C motif) ligand 12 [Source:MGI Symbol;Acc:MGI:108224]	yes|down	no|down	yes|down	2
ENSMUSG00000074647	Fam83c	family with sequence similarity 83, member C [Source:MGI Symbol;Acc:MGI:1918655]	yes|down	no|down	yes|down	2
ENSMUSG00000066704	Cyp2b19	cytochrome P450, family 2, subfamily b, polypeptide 19 [Source:MGI Symbol;Acc:MGI:107303]	yes|down	yes|down	yes|down	3
ENSMUSG00000037989	Wnk2	WNK lysine deficient protein kinase 2 [Source:MGI Symbol;Acc:MGI:1922857]	yes|down	no|down	no|down	1
ENSMUSG00000041608	Entpd3	ectonucleoside triphosphate diphosphohydrolase 3 [Source:MGI Symbol;Acc:MGI:1321386]	yes|down	no|up	yes|down	2
ENSMUSG00000078154	Gm12184	predicted gene 12184 [Source:MGI Symbol;Acc:MGI:3652174]	no|up	yes|down	yes|up	2
ENSMUSG00000038456	Dennd2a	DENN/MADD domain containing 2A [Source:MGI Symbol;Acc:MGI:2444961]	yes|up	no|up	no|up	1
ENSMUSG00000043430	Psapl1	prosaposin-like 1 [Source:MGI Symbol;Acc:MGI:1924193]	yes|down	yes|down	yes|down	3
ENSMUSG00002075475	-	-	no|down	no|up	yes|down	1
ENSMUSG00000084762	Platr3	pluripotency associated transcript 3 [Source:MGI Symbol;Acc:MGI:3651129]	no|down	yes|down	no|up	1
ENSMUSG00000028469	Npr2	natriuretic peptide receptor 2 [Source:MGI Symbol;Acc:MGI:97372]	yes|up	no|up	yes|up	2
ENSMUSG00000023918	Adgrf4	adhesion G protein-coupled receptor F4 [Source:MGI Symbol;Acc:MGI:1925499]	yes|down	yes|down	yes|down	3
ENSMUSG00000025140	Pycr1	pyrroline-5-carboxylate reductase 1 [Source:MGI Symbol;Acc:MGI:2384795]	yes|up	no|up	no|up	1
ENSMUSG00000041729	Coro2b	coronin, actin binding protein, 2B [Source:MGI Symbol;Acc:MGI:2444283]	yes|down	no|down	no|down	1
ENSMUSG00000025701	Alox5	arachidonate 5-lipoxygenase [Source:MGI Symbol;Acc:MGI:87999]	no|down	no|up	yes|down	1
ENSMUSG00000031216	Stard8	START domain containing 8 [Source:MGI Symbol;Acc:MGI:2448556]	no|down	no|up	yes|down	1
ENSMUSG00000045629	Sh3tc2	SH3 domain and tetratricopeptide repeats 2 [Source:MGI Symbol;Acc:MGI:2444417]	no|up	yes|up	no|down	1
ENSMUSG00000028838	Extl1	exostosin-like glycosyltransferase 1 [Source:MGI Symbol;Acc:MGI:1888742]	yes|down	no|down	no|down	1
ENSMUSG00000094420	Igkv10-96	immunoglobulin kappa variable 10-96 [Source:MGI Symbol;Acc:MGI:4439561]	yes|up	yes|up	yes|up	3
ENSMUSG00000094546	Ighv1-26	immunoglobulin heavy variable 1-26 [Source:MGI Symbol;Acc:MGI:4439641]	yes|up	no|up	yes|up	2
ENSMUSG00000110040	Gm49369	predicted gene, 49369 [Source:MGI Symbol;Acc:MGI:6121585]	no|down	yes|down	no|up	1
ENSMUSG00000103742	Gm38240	predicted gene, 38240 [Source:MGI Symbol;Acc:MGI:5611468]	yes|up	no|up	no|up	1
ENSMUSG00000021751	Acox2	acyl-Coenzyme A oxidase 2, branched chain [Source:MGI Symbol;Acc:MGI:1934852]	yes|down	no|down	no|down	1
ENSMUSG00000074155	Klk5	kallikrein related-peptidase 5 [Source:MGI Symbol;Acc:MGI:1915918]	yes|down	yes|down	yes|down	3
ENSMUSG00000071858	Gm94	predicted gene 94 [Source:MGI Symbol;Acc:MGI:2684940]	yes|down	no|down	yes|down	2
ENSMUSG00000074158	Zfp976	zinc finger protein 976 [Source:MGI Symbol;Acc:MGI:3036263]	yes|down	no|down	no|down	1
ENSMUSG00000069805	Fbp1	fructose bisphosphatase 1 [Source:MGI Symbol;Acc:MGI:95492]	no|down	no|down	yes|down	1
ENSMUSG00000045475	Lce3c	late cornified envelope 3C [Source:MGI Symbol;Acc:MGI:2135932]	yes|down	no|down	no|down	1
ENSMUSG00000028262	Clca3a2	chloride channel accessory 3A2 [Source:MGI Symbol;Acc:MGI:1931471]	yes|down	yes|down	yes|down	3
ENSMUSG00000106408	Gm43321	predicted gene 43321 [Source:MGI Symbol;Acc:MGI:5663458]	yes|down	no|down	no|down	1
ENSMUSG00000028268	Gbp3	guanylate binding protein 3 [Source:MGI Symbol;Acc:MGI:1926263]	yes|down	no|down	no|down	1
ENSMUSG00000083287	Idi1-ps1	isopentenyl-diphosphate delta isomerase, pseudogene 1 [Source:MGI Symbol;Acc:MGI:3649894]	yes|up	no|up	no|up	1
ENSMUSG00000106715	Tmem265	transmembrane protein 265 [Source:MGI Symbol;Acc:MGI:5613213]	yes|up	yes|up	no|no change	2
ENSMUSG00000106714	Gm42546	predicted gene 42546 [Source:MGI Symbol;Acc:MGI:5662683]	yes|down	no|down	no|down	1
ENSMUSG00000053644	Aldh7a1	aldehyde dehydrogenase family 7, member A1 [Source:MGI Symbol;Acc:MGI:108186]	yes|up	no|up	no|up	1
ENSMUSG00002076556	-	-	no|down	yes|down	no|up	1
ENSMUSG00000089960	Ugt1a1	UDP glucuronosyltransferase 1 family, polypeptide A1 [Source:MGI Symbol;Acc:MGI:98898]	yes|down	no|down	yes|down	2
ENSMUSG00000020656	Grhl1	grainyhead like transcription factor 1 [Source:MGI Symbol;Acc:MGI:2182540]	yes|down	no|down	yes|down	2
ENSMUSG00000095304	Plac9a	placenta specific 9a [Source:MGI Symbol;Acc:MGI:2663998]	no|down	no|up	yes|down	1
ENSMUSG00000060572	Mfap2	microfibrillar-associated protein 2 [Source:MGI Symbol;Acc:MGI:99559]	no|up	yes|up	no|down	1
ENSMUSG00000008153	Clstn3	calsyntenin 3 [Source:MGI Symbol;Acc:MGI:2178323]	yes|up	no|up	yes|up	2
ENSMUSG00000103440	Gm37131	predicted gene, 37131 [Source:MGI Symbol;Acc:MGI:5610359]	no|up	no|down	yes|up	1
ENSMUSG00000028977	Casz1	castor zinc finger 1 [Source:MGI Symbol;Acc:MGI:1196251]	yes|down	no|down	yes|down	2
ENSMUSG00000056054	S100a8	S100 calcium binding protein A8 (calgranulin A) [Source:MGI Symbol;Acc:MGI:88244]	yes|down	no|down	no|down	1
ENSMUSG00000109714	Gm35021	predicted gene, 35021 [Source:MGI Symbol;Acc:MGI:5594180]	yes|up	no|up	yes|up	2
ENSMUSG00000022885	St6gal1	beta galactoside alpha 2,6 sialyltransferase 1 [Source:MGI Symbol;Acc:MGI:108470]	no|down	no|up	yes|down	1
ENSMUSG00000062713	Sim2	single-minded family bHLH transcription factor 2 [Source:MGI Symbol;Acc:MGI:98307]	no|down	yes|down	no|up	1
ENSMUSG00000044719	E230025N22Rik	Riken cDNA E230025N22 gene [Source:MGI Symbol;Acc:MGI:3687212]	yes|up	no|up	yes|up	2
ENSMUSG00000033174	Mgll	monoglyceride lipase [Source:MGI Symbol;Acc:MGI:1346042]	no|down	no|up	yes|down	1
ENSMUSG00000052942	Glis3	GLIS family zinc finger 3 [Source:MGI Symbol;Acc:MGI:2444289]	yes|down	no|down	no|down	1
ENSMUSG00000086825	Gm15675	predicted gene 15675 [Source:MGI Symbol;Acc:MGI:3783117]	yes|down	no|down	no|down	1
ENSMUSG00000045287	Rtn4rl1	reticulon 4 receptor-like 1 [Source:MGI Symbol;Acc:MGI:2661375]	no|up	yes|up	no|down	1
ENSMUSG00000099009	Rdh16f1	RDH16 family member 1 [Source:MGI Symbol;Acc:MGI:5547782]	yes|down	yes|down	no|down	2
ENSMUSG00000052415	Tchh	trichohyalin [Source:MGI Symbol;Acc:MGI:2177944]	yes|down	no|down	no|down	1
ENSMUSG00000053141	Ptprt	protein tyrosine phosphatase, receptor type, T [Source:MGI Symbol;Acc:MGI:1321152]	no|up	no|down	yes|up	1
ENSMUSG00000004864	Mapk13	mitogen-activated protein kinase 13 [Source:MGI Symbol;Acc:MGI:1346864]	yes|down	no|down	yes|down	2
ENSMUSG00000078880	Gm14308	predicted gene 14308 [Source:MGI Symbol;Acc:MGI:3782921]	no|down	yes|down	no|up	1
ENSMUSG00000118171	Gm50390	predicted gene, 50390 [Source:MGI Symbol;Acc:MGI:6303294]	yes|up	no|up	no|up	1
ENSMUSG00000046031	Calhm6	calcium homeostasis modulator family member 6 [Source:MGI Symbol;Acc:MGI:2443082]	yes|up	no|up	no|up	1
ENSMUSG00000054046	Klk13	kallikrein related-peptidase 13 [Source:MGI Symbol;Acc:MGI:3615275]	yes|down	yes|down	no|down	2
ENSMUSG00000078889	Gm14288	predicted gene 14288 [Source:MGI Symbol;Acc:MGI:3706570]	no|down	yes|down	no|up	1
ENSMUSG00000060275	Nrg2	neuregulin 2 [Source:MGI Symbol;Acc:MGI:1098246]	yes|up	no|up	yes|up	2
ENSMUSG00000044393	Dsg2	desmoglein 2 [Source:MGI Symbol;Acc:MGI:1196466]	yes|down	no|down	no|down	1
ENSMUSG00000075044	Slc22a29	solute carrier family 22. member 29 [Source:MGI Symbol;Acc:MGI:3605624]	yes|down	no|down	no|down	1
ENSMUSG00000079594	Cstdc6	cystatin domain containing 6 [Source:MGI Symbol;Acc:MGI:3696881]	yes|down	yes|down	yes|down	3
ENSMUSG00000033508	Asprv1	aspartic peptidase, retroviral-like 1 [Source:MGI Symbol;Acc:MGI:1915105]	yes|down	yes|down	yes|down	3
ENSMUSG00000044626	Liph	lipase, member H [Source:MGI Symbol;Acc:MGI:2388029]	yes|down	no|down	yes|down	2
ENSMUSG00000079592	C1qtnf5	C1q and tumor necrosis factor related protein 5 [Source:MGI Symbol;Acc:MGI:2385958]	no|up	yes|up	no|down	1
ENSMUSG00000024793	Tnfrsf25	tumor necrosis factor receptor superfamily, member 25 [Source:MGI Symbol;Acc:MGI:1934667]	yes|up	no|up	no|up	1
ENSMUSG00000074934	Grem1	gremlin 1, DAN family BMP antagonist [Source:MGI Symbol;Acc:MGI:1344337]	no|up	no|down	yes|up	1
ENSMUSG00000044629	Cnrip1	cannabinoid receptor interacting protein 1 [Source:MGI Symbol;Acc:MGI:1917505]	no|down	no|up	yes|down	1
ENSMUSG00000040943	Tet2	tet methylcytosine dioxygenase 2 [Source:MGI Symbol;Acc:MGI:2443298]	yes|down	no|down	no|down	1
ENSMUSG00000032204	Aqp9	aquaporin 9 [Source:MGI Symbol;Acc:MGI:1891066]	yes|down	no|down	yes|down	2
ENSMUSG00000001583	Tnk1	tyrosine kinase, non-receptor, 1 [Source:MGI Symbol;Acc:MGI:1930958]	yes|down	no|up	yes|down	2
ENSMUSG00000074800	Gm4149	predicted pseudogene 4149 [Source:MGI Symbol;Acc:MGI:3782325]	no|up	no|down	yes|up	1
ENSMUSG00000058354	Krt6a	keratin 6A [Source:MGI Symbol;Acc:MGI:1100845]	yes|down	yes|down	no|down	2
ENSMUSG00000101935	Gm17748	predicted gene, 17748 [Source:MGI Symbol;Acc:MGI:5009826]	no|down	no|no change	yes|down	1
ENSMUSG00000076674	Ighv3-8	immunoglobulin heavy variable V3-8 [Source:MGI Symbol;Acc:MGI:3645298]	yes|up	yes|up	no|up	2
ENSMUSG00000020083	Fam241b	family with sequence similarity 241, member B [Source:MGI Symbol;Acc:MGI:1917144]	yes|down	no|down	no|down	1
ENSMUSG00000036353	P2ry12	purinergic receptor P2Y, G-protein coupled 12 [Source:MGI Symbol;Acc:MGI:1918089]	yes|down	no|up	yes|down	2
ENSMUSG00000063651	Cnfn	cornifelin [Source:MGI Symbol;Acc:MGI:1919633]	yes|down	no|down	yes|down	2
ENSMUSG00000000753	Serpinf1	serine (or cysteine) peptidase inhibitor, clade F, member 1 [Source:MGI Symbol;Acc:MGI:108080]	yes|up	no|up	no|up	1
ENSMUSG00000000204	Slfn4	schlafen 4 [Source:MGI Symbol;Acc:MGI:1329010]	yes|down	no|up	yes|down	2
ENSMUSG00000104063	Pcdhgb7	protocadherin gamma subfamily B, 7 [Source:MGI Symbol;Acc:MGI:1935199]	yes|down	no|down	yes|down	2
ENSMUSG00000086413	Gm12415	predicted gene 12415 [Source:MGI Symbol;Acc:MGI:3650585]	yes|down	yes|down	no|down	2
ENSMUSG00000097393	D030068K23Rik	RIKEN cDNA D030068K23 gene [Source:MGI Symbol;Acc:MGI:3037424]	yes|up	no|down	yes|up	2
ENSMUSG00000048647	Exd1	exonuclease 3'-5' domain containing 1 [Source:MGI Symbol;Acc:MGI:3045306]	no|up	no|down	yes|up	1
ENSMUSG00000113618	Gm48166	predicted gene, 48166 [Source:MGI Symbol;Acc:MGI:6097539]	yes|up	no|up	yes|up	2
ENSMUSG00000030747	Dgat2	diacylglycerol O-acyltransferase 2 [Source:MGI Symbol;Acc:MGI:1915050]	no|down	no|up	yes|down	1
ENSMUSG00000036322	H2-Ea	histocompatibility 2, class II antigen E alpha [Source:MGI Symbol;Acc:MGI:95900]	yes|up	no|up	yes|up	2
ENSMUSG00000050272	Dscam	DS cell adhesion molecule [Source:MGI Symbol;Acc:MGI:1196281]	yes|down	no|down	no|down	1
ENSMUSG00000073902	Gvin3	GTPase, very large interferon inducible, family member 3 [Source:MGI Symbol;Acc:MGI:3584360]	no|down	no|up	yes|down	1
ENSMUSG00000030739	Myh14	myosin, heavy polypeptide 14 [Source:MGI Symbol;Acc:MGI:1919210]	yes|up	no|up	no|up	1
ENSMUSG00000030737	Slco2b1	solute carrier organic anion transporter family, member 2b1 [Source:MGI Symbol;Acc:MGI:1351872]	no|up	yes|up	yes|down	2
ENSMUSG00000050635	Sprr2f	small proline-rich protein 2F [Source:MGI Symbol;Acc:MGI:1330349]	yes|down	yes|down	no|down	2
ENSMUSG00000054252	Fgfr3	fibroblast growth factor receptor 3 [Source:MGI Symbol;Acc:MGI:95524]	yes|down	yes|down	yes|down	3
ENSMUSG00000036594	H2-Aa	histocompatibility 2, class II antigen A, alpha [Source:MGI Symbol;Acc:MGI:95895]	yes|up	no|up	yes|up	2
ENSMUSG00000041757	Plekha6	pleckstrin homology domain containing, family A member 6 [Source:MGI Symbol;Acc:MGI:2388662]	yes|up	no|up	yes|up	2
ENSMUSG00000093894	Ighv1-53	immunoglobulin heavy variable 1-53 [Source:MGI Symbol;Acc:MGI:3576502]	yes|up	no|up	no|up	1
ENSMUSG00000041202	Pla2g2d	phospholipase A2, group IID [Source:MGI Symbol;Acc:MGI:1341796]	yes|up	no|up	no|up	1
ENSMUSG00000071042	Rasgrp3	RAS, guanyl releasing protein 3 [Source:MGI Symbol;Acc:MGI:3028579]	no|up	yes|up	no|down	1
ENSMUSG00000053765	Oas1f	2'-5' oligoadenylate synthetase 1F [Source:MGI Symbol;Acc:MGI:2180855]	yes|down	no|down	no|down	1
ENSMUSG00000020884	Asgr1	asialoglycoprotein receptor 1 [Source:MGI Symbol;Acc:MGI:88081]	no|down	yes|down	no|up	1
ENSMUSG00000024600	Slc27a6	solute carrier family 27 (fatty acid transporter), member 6 [Source:MGI Symbol;Acc:MGI:3036230]	yes|down	no|down	yes|down	2
ENSMUSG00000066842	Hmcn1	hemicentin 1 [Source:MGI Symbol;Acc:MGI:2685047]	yes|down	no|up	yes|down	2
ENSMUSG00000096410	Ighv1-19	immunoglobulin heavy variable V1-19 [Source:MGI Symbol;Acc:MGI:4439779]	yes|up	no|down	yes|up	2
ENSMUSG00000025202	Scd3	stearoyl-coenzyme A desaturase 3 [Source:MGI Symbol;Acc:MGI:1353437]	yes|down	no|down	yes|down	2
ENSMUSG00000013584	Aldh1a2	aldehyde dehydrogenase family 1, subfamily A2 [Source:MGI Symbol;Acc:MGI:107928]	yes|up	no|up	no|up	1
ENSMUSG00000072419	Dppa2	developmental pluripotency associated 2 [Source:MGI Symbol;Acc:MGI:2157523]	yes|up	no|down	yes|up	2
ENSMUSG00000097411	B430218F22Rik	RIKEN cDNA B430218F22 gene [Source:MGI Symbol;Acc:MGI:3704413]	yes|down	no|down	no|down	1
ENSMUSG00000059325	Hopx	HOP homeobox [Source:MGI Symbol;Acc:MGI:1916782]	no|down	no|up	yes|down	1
ENSMUSG00000097146	Gm4211	predicted gene 4211 [Source:MGI Symbol;Acc:MGI:3782387]	no|down	yes|down	no|up	1
ENSMUSG00000058624	Gda	guanine deaminase [Source:MGI Symbol;Acc:MGI:95678]	no|down	no|up	yes|down	1
ENSMUSG00000040978	Gm11992	predicted gene 11992 [Source:MGI Symbol;Acc:MGI:3651127]	yes|down	no|down	yes|down	2
ENSMUSG00000030114	Klrg1	killer cell lectin-like receptor subfamily G, member 1 [Source:MGI Symbol;Acc:MGI:1355294]	yes|down	no|down	yes|down	2
ENSMUSG00000025207	Sema4g	sema domain, immunoglobulin domain (Ig), transmembrane domain (TM) and short cytoplasmic domain, (semaphorin) 4G [Source:MGI Symbol;Acc:MGI:1347047]	yes|down	no|down	no|down	1
ENSMUSG00000097779	4833407H14Rik	RIKEN cDNA 4833407H14 gene [Source:MGI Symbol;Acc:MGI:1921149]	no|down	no|down	yes|down	1
ENSMUSG00000031325	4930519F16Rik	RIKEN cDNA 4930519F16 gene [Source:MGI Symbol;Acc:MGI:1922356]	yes|up	no|up	yes|up	2
ENSMUSG00000115580	Gm41230	predicted gene, 41230 [Source:MGI Symbol;Acc:MGI:5624115]	yes|down	no|down	no|down	1
ENSMUSG00000104548	Gm43857	predicted gene 43857 [Source:MGI Symbol;Acc:MGI:5663994]	yes|down	no|down	no|down	1
ENSMUSG00000020811	Wscd1	WSC domain containing 1 [Source:MGI Symbol;Acc:MGI:2448493]	no|up	yes|up	no|down	1
ENSMUSG00000020810	Cygb	cytoglobin [Source:MGI Symbol;Acc:MGI:2149481]	yes|up	yes|up	no|down	2
ENSMUSG00000056605	Krt72	keratin 72 [Source:MGI Symbol;Acc:MGI:2146034]	yes|down	no|down	no|down	1
ENSMUSG00000071052	Rpl7a-ps5	ribosomal protein L7A, pseudogene 5 [Source:MGI Symbol;Acc:MGI:3643553]	yes|down	no|down	no|down	1
ENSMUSG00000030592	Ryr1	ryanodine receptor 1, skeletal muscle [Source:MGI Symbol;Acc:MGI:99659]	yes|down	no|down	no|down	1
ENSMUSG00000031906	Smpd3	sphingomyelin phosphodiesterase 3, neutral [Source:MGI Symbol;Acc:MGI:1927578]	yes|down	no|down	yes|down	2
ENSMUSG00000076564	Igkv12-46	immunoglobulin kappa variable 12-46 [Source:MGI Symbol;Acc:MGI:4439773]	yes|up	no|up	no|up	1
ENSMUSG00000019775	Rgs17	regulator of G-protein signaling 17 [Source:MGI Symbol;Acc:MGI:1927469]	yes|down	no|down	no|down	1
ENSMUSG00000062327	T	brachyury, T-box transcription factor T [Source:MGI Symbol;Acc:MGI:98472]	yes|up	no|up	no|up	1
ENSMUSG00000115276	9930017N22Rik	RIKEN cDNA 9930017N22 gene [Source:MGI Symbol;Acc:MGI:2443961]	no|down	yes|down	no|up	1
ENSMUSG00000076563	Igkv5-48	immunoglobulin kappa variable 5-48 [Source:MGI Symbol;Acc:MGI:3642817]	yes|up	yes|up	no|up	2
ENSMUSG00000109224	Tmem147os	transmembrane protein 147, opposite strand [Source:MGI Symbol;Acc:MGI:3642392]	yes|down	yes|down	yes|down	3
ENSMUSG00000042845	Wfdc12	WAP four-disulfide core domain 12 [Source:MGI Symbol;Acc:MGI:2183434]	yes|down	no|down	no|down	1
ENSMUSG00000049685	Cyp2g1	cytochrome P450, family 2, subfamily g, polypeptide 1 [Source:MGI Symbol;Acc:MGI:109612]	yes|down	no|down	no|down	1
ENSMUSG00000012428	Steap4	STEAP family member 4 [Source:MGI Symbol;Acc:MGI:1923560]	no|down	yes|up	yes|down	2
ENSMUSG00000090030	A430072P03Rik	RIKEN cDNA A430072P03 gene [Source:MGI Symbol;Acc:MGI:3041214]	no|down	no|up	yes|down	1
ENSMUSG00000093955	Ighv1-34	immunoglobulin heavy variable 1-34 [Source:MGI Symbol;Acc:MGI:4439659]	yes|up	no|up	no|up	1
ENSMUSG00000030205	Gprc5d	G protein-coupled receptor, family C, group 5, member D [Source:MGI Symbol;Acc:MGI:1935037]	yes|down	no|down	yes|down	2
ENSMUSG00000059142	Zfp945	zinc finger protein 945 [Source:MGI Symbol;Acc:MGI:2445132]	yes|down	no|down	no|down	1
ENSMUSG00000021214	Akr1c18	aldo-keto reductase family 1, member C18 [Source:MGI Symbol;Acc:MGI:2145420]	yes|up	no|down	yes|up	2
ENSMUSG00000021211	Akr1c12	aldo-keto reductase family 1, member C12 [Source:MGI Symbol;Acc:MGI:1351661]	yes|up	no|up	yes|up	2
ENSMUSG00000085501	Gm11772	predicted gene 11772 [Source:MGI Symbol;Acc:MGI:3649468]	no|down	no|up	yes|down	1
ENSMUSG00000022096	Hr	lysine demethylase and nuclear receptor corepressor [Source:MGI Symbol;Acc:MGI:96223]	yes|down	yes|down	yes|down	3
ENSMUSG00000094124	Ighv1-74	immunoglobulin heavy variable V1-74 [Source:MGI Symbol;Acc:MGI:4439634]	yes|up	yes|up	no|up	2
ENSMUSG00000051373	Plpp7	phospholipid phosphatase 7 (inactive) [Source:MGI Symbol;Acc:MGI:2445183]	yes|up	no|up	yes|up	2
ENSMUSG00000056078	Lipm	lipase, family member M [Source:MGI Symbol;Acc:MGI:1926003]	yes|down	yes|down	yes|down	3
ENSMUSG00000026018	Ica1l	islet cell autoantigen 1-like [Source:MGI Symbol;Acc:MGI:1917625]	yes|up	no|up	yes|up	2
ENSMUSG00000027015	Cybrd1	cytochrome b reductase 1 [Source:MGI Symbol;Acc:MGI:2654575]	no|down	yes|down	no|up	1
ENSMUSG00000060962	Dmkn	dermokine [Source:MGI Symbol;Acc:MGI:1920962]	yes|down	yes|down	yes|down	3
ENSMUSG00000003476	Crhr2	corticotropin releasing hormone receptor 2 [Source:MGI Symbol;Acc:MGI:894312]	yes|down	no|down	no|down	1
ENSMUSG00000023064	Sncg	synuclein, gamma [Source:MGI Symbol;Acc:MGI:1298397]	no|up	yes|up	no|down	1
ENSMUSG00000026420	Il24	interleukin 24 [Source:MGI Symbol;Acc:MGI:2135548]	yes|down	no|down	yes|down	2
ENSMUSG00000118586	Gm17695	predicted gene, 17695 [Source:MGI Symbol;Acc:MGI:4937329]	yes|down	no|down	no|down	1
ENSMUSG00000038754	Elovl3	elongation of very long chain fatty acids (FEN1/Elo2, SUR4/Elo3, yeast)-like 3 [Source:MGI Symbol;Acc:MGI:1195976]	yes|down	yes|down	yes|down	3
ENSMUSG00000003271	Sult2b1	sulfotransferase family, cytosolic, 2B, member 1 [Source:MGI Symbol;Acc:MGI:1926342]	yes|down	yes|down	no|down	2
ENSMUSG00000106968	C78283	expressed sequence C78283 [Source:MGI Symbol;Acc:MGI:2141303]	yes|down	no|down	yes|down	2
ENSMUSG00000011034	Slc5a1	solute carrier family 5 (sodium/glucose cotransporter), member 1 [Source:MGI Symbol;Acc:MGI:107678]	yes|down	yes|down	no|down	2
ENSMUSG00000110591	Gm31371	predicted gene, 31371 [Source:MGI Symbol;Acc:MGI:5590530]	no|down	yes|up	yes|down	2
ENSMUSG00000043286	Pnpla1	patatin-like phospholipase domain containing 1 [Source:MGI Symbol;Acc:MGI:3617850]	yes|down	no|down	no|down	1
ENSMUSG00000040525	Cblc	Casitas B-lineage lymphoma c [Source:MGI Symbol;Acc:MGI:1931457]	yes|down	no|down	no|down	1
ENSMUSG00000025938	Slco5a1	solute carrier organic anion transporter family, member 5A1 [Source:MGI Symbol;Acc:MGI:2443431]	no|up	yes|down	yes|up	2
ENSMUSG00000094951	Ighv5-6	immunoglobulin heavy variable 5-6 [Source:MGI Symbol;Acc:MGI:4439815]	yes|up	yes|up	no|up	2
ENSMUSG00000085757	Tslrn1	testis specific long noncoding RNA 1 [Source:MGI Symbol;Acc:MGI:1922795]	yes|up	no|up	yes|up	2
ENSMUSG00000031089	Slc6a14	solute carrier family 6 (neurotransmitter transporter), member 14 [Source:MGI Symbol;Acc:MGI:1890216]	yes|down	yes|down	yes|down	3
ENSMUSG00000040938	Slc16a11	solute carrier family 16 (monocarboxylic acid transporters), member 11 [Source:MGI Symbol;Acc:MGI:2663709]	no|down	yes|down	no|up	1
ENSMUSG00000105285	Gm43238	predicted gene 43238 [Source:MGI Symbol;Acc:MGI:5663375]	yes|up	no|up	no|up	1
ENSMUSG00000040703	Cyp2s1	cytochrome P450, family 2, subfamily s, polypeptide 1 [Source:MGI Symbol;Acc:MGI:1921384]	yes|down	no|down	no|down	1
ENSMUSG00000098505	Gm14496	predicted gene 14496 [Source:MGI Symbol;Acc:MGI:3769929]	yes|down	no|down	no|down	1
ENSMUSG00000098912	1500004A13Rik	RIKEN cDNA 1500004A13 gene [Source:MGI Symbol;Acc:MGI:2442808]	yes|up	no|down	yes|up	2
ENSMUSG00000029126	Nsg1	neuron specific gene family member 1 [Source:MGI Symbol;Acc:MGI:109149]	no|up	yes|up	no|down	1
ENSMUSG00000102308	2310046K23Rik	RIKEN cDNA 2310046K23 gene [Source:MGI Symbol;Acc:MGI:1924218]	yes|down	yes|down	yes|down	3
ENSMUSG00000011632	Pinlyp	phospholipase A2 inhibitor and LY6/PLAUR domain containing [Source:MGI Symbol;Acc:MGI:3615324]	yes|down	yes|down	no|down	2
ENSMUSG00000081683	Fzd10	frizzled class receptor 10 [Source:MGI Symbol;Acc:MGI:2136761]	yes|down	no|down	yes|down	2
ENSMUSG00000009731	Kcnd1	potassium voltage-gated channel, Shal-related family, member 1 [Source:MGI Symbol;Acc:MGI:96671]	yes|up	no|up	no|up	1
ENSMUSG00000096422	Igkv12-44	immunoglobulin kappa variable 12-44 [Source:MGI Symbol;Acc:MGI:4439775]	yes|up	no|up	no|up	1
ENSMUSG00000017969	Ptgis	prostaglandin I2 (prostacyclin) synthase [Source:MGI Symbol;Acc:MGI:1097156]	yes|up	no|up	yes|up	2
ENSMUSG00000048399	Tprg	transformation related protein 63 regulated [Source:MGI Symbol;Acc:MGI:1918588]	yes|down	no|down	yes|down	2
ENSMUSG00000058163	Gm5431	predicted gene 5431 [Source:MGI Symbol;Acc:MGI:3645205]	no|down	no|up	yes|down	1
ENSMUSG00000114117	Gm48795	predicted gene, 48795 [Source:MGI Symbol;Acc:MGI:6098498]	no|up	yes|up	no|down	1
ENSMUSG00000068877	Selenbp2	selenium binding protein 2 [Source:MGI Symbol;Acc:MGI:104859]	no|down	no|up	yes|down	1
ENSMUSG00000068876	Cgn	cingulin [Source:MGI Symbol;Acc:MGI:1927237]	yes|down	no|down	yes|down	2
ENSMUSG00000022156	Gzme	granzyme E [Source:MGI Symbol;Acc:MGI:109265]	yes|down	yes|down	yes|down	3
ENSMUSG00000020401	Fam71b	family with sequence similarity 71, member B [Source:MGI Symbol;Acc:MGI:3650836]	yes|down	no|down	no|down	1
ENSMUSG00000078131	Krtap1-3	keratin associated protein 1-3 [Source:MGI Symbol;Acc:MGI:3650443]	yes|down	no|down	no|down	1
ENSMUSG00000089998	Phtf1os	putative homeodomain transcription factor 1, opposite strand [Source:MGI Symbol;Acc:MGI:3698050]	no|up	no|up	yes|up	1
ENSMUSG00000089997	1810020O05Rik	Riken cDNA 1810020O05 gene [Source:MGI Symbol;Acc:MGI:3586838]	yes|up	no|down	yes|up	2
ENSMUSG00000112991	Gm36635	predicted gene, 36635 [Source:MGI Symbol;Acc:MGI:5595794]	yes|up	no|up	yes|up	2
ENSMUSG00000089678	Agxt2	alanine-glyoxylate aminotransferase 2 [Source:MGI Symbol;Acc:MGI:2146052]	no|up	no|down	yes|up	1
ENSMUSG00000028655	Mfsd2a	major facilitator superfamily domain containing 2A [Source:MGI Symbol;Acc:MGI:1923824]	yes|down	no|down	yes|down	2
ENSMUSG00000057609	Lce1a1	late cornified envelope 1A1 [Source:MGI Symbol;Acc:MGI:1914377]	yes|down	yes|down	yes|down	3
ENSMUSG00000003051	Elf3	E74-like factor 3 [Source:MGI Symbol;Acc:MGI:1101781]	yes|down	no|down	no|down	1
ENSMUSG00000029223	Uchl1	ubiquitin carboxy-terminal hydrolase L1 [Source:MGI Symbol;Acc:MGI:103149]	yes|up	no|up	no|up	1
ENSMUSG00000105058	Gm43590	predicted gene 43590 [Source:MGI Symbol;Acc:MGI:5663727]	no|down	no|up	yes|down	1
ENSMUSG00000069011	Gm10254	predicted gene 10254 [Source:MGI Symbol;Acc:MGI:3708673]	yes|down	no|down	no|down	1
ENSMUSG00000042734	Ttc9	tetratricopeptide repeat domain 9 [Source:MGI Symbol;Acc:MGI:1916730]	yes|up	no|up	yes|up	2
ENSMUSG00000012350	Ehf	ets homologous factor [Source:MGI Symbol;Acc:MGI:1270840]	yes|down	yes|down	yes|down	3
ENSMUSG00000109925	Gm45315	predicted gene 45315 [Source:MGI Symbol;Acc:MGI:5791151]	no|up	no|down	yes|up	1
ENSMUSG00000105086	Gm42534	predicted gene 42534 [Source:MGI Symbol;Acc:MGI:5662671]	no|down	no|up	yes|down	1
ENSMUSG00000057123	Gja5	gap junction protein, alpha 5 [Source:MGI Symbol;Acc:MGI:95716]	no|up	yes|up	no|down	1
ENSMUSG00000029417	Cxcl9	chemokine (C-X-C motif) ligand 9 [Source:MGI Symbol;Acc:MGI:1352449]	yes|up	no|up	no|up	1
ENSMUSG00000095571	Ighv5-17	immunoglobulin heavy variable 5-17 [Source:MGI Symbol;Acc:MGI:4439533]	yes|up	no|up	no|up	1
ENSMUSG00000059898	Dsc3	desmocollin 3 [Source:MGI Symbol;Acc:MGI:1194993]	yes|down	yes|down	yes|down	3
ENSMUSG00000061397	Krt79	keratin 79 [Source:MGI Symbol;Acc:MGI:2385030]	yes|down	yes|down	yes|down	3
ENSMUSG00000098132	Rassf10	Ras association (RalGDS/AF-6) domain family (N-terminal) member 10 [Source:MGI Symbol;Acc:MGI:1925998]	yes|down	no|down	yes|down	2
ENSMUSG00000039109	F13a1	coagulation factor XIII, A1 subunit [Source:MGI Symbol;Acc:MGI:1921395]	yes|down	yes|up	yes|down	3
ENSMUSG00000029553	Tfec	transcription factor EC [Source:MGI Symbol;Acc:MGI:1333760]	no|down	no|up	yes|down	1
ENSMUSG00000046794	Ppp1r3b	protein phosphatase 1, regulatory subunit 3B [Source:MGI Symbol;Acc:MGI:2177268]	yes|down	no|down	no|down	1
ENSMUSG00000068373	D430041D05Rik	RIKEN cDNA D430041D05 gene [Source:MGI Symbol;Acc:MGI:2181743]	yes|down	no|down	no|down	1
ENSMUSG00000054013	Tmem179	transmembrane protein 179 [Source:MGI Symbol;Acc:MGI:2144891]	no|up	no|down	yes|up	1
ENSMUSG00000025150	Cbr2	carbonyl reductase 2 [Source:MGI Symbol;Acc:MGI:107200]	yes|down	yes|up	yes|down	3
ENSMUSG00000048424	Ranbp3l	RAN binding protein 3-like [Source:MGI Symbol;Acc:MGI:2444654]	yes|down	no|down	no|down	1
ENSMUSG00000034362	Csta1	cystatin A1 [Source:MGI Symbol;Acc:MGI:3524930]	yes|down	yes|down	yes|down	3
ENSMUSG00000106099	Gm42664	predicted gene 42664 [Source:MGI Symbol;Acc:MGI:5662801]	yes|down	no|down	no|down	1
ENSMUSG00000096688	Mup17	major urinary protein 17 [Source:MGI Symbol;Acc:MGI:3705217]	no|down	no|up	yes|down	1
ENSMUSG00000035916	Ptprq	protein tyrosine phosphatase, receptor type, Q [Source:MGI Symbol;Acc:MGI:1096349]	no|up	no|down	yes|up	1
ENSMUSG00000083619	Gm14414	predicted gene 14414 [Source:MGI Symbol;Acc:MGI:3652253]	no|no change	yes|down	yes|up	2
ENSMUSG00000067597	Dgat2l6	diacylglycerol O-acyltransferase 2-like 6 [Source:MGI Symbol;Acc:MGI:3045268]	yes|down	no|down	yes|down	2
ENSMUSG00000062480	Acat3	acetyl-Coenzyme A acetyltransferase 3 [Source:MGI Symbol;Acc:MGI:109182]	no|down	no|up	yes|down	1
ENSMUSG00000037370	Enpp1	ectonucleotide pyrophosphatase/phosphodiesterase 1 [Source:MGI Symbol;Acc:MGI:97370]	no|down	no|up	yes|down	1
ENSMUSG00000046095	Krt32	keratin 32 [Source:MGI Symbol;Acc:MGI:1309995]	no|down	no|down	yes|down	1
ENSMUSG00000066607	Insyn1	inhibitory synaptic factor 1 [Source:MGI Symbol;Acc:MGI:2442108]	yes|up	no|up	yes|up	2
ENSMUSG00000102893	Gm37855	predicted gene, 37855 [Source:MGI Symbol;Acc:MGI:5611083]	yes|down	no|down	no|down	1
ENSMUSG00000061080	Lsamp	limbic system-associated membrane protein [Source:MGI Symbol;Acc:MGI:1261760]	no|down	yes|down	yes|up	2
ENSMUSG00000069873	4930438A08Rik	RIKEN cDNA 4930438A08 gene [Source:MGI Symbol;Acc:MGI:1921238]	yes|down	no|down	yes|down	2
ENSMUSG00000060509	Xcr1	chemokine (C motif) receptor 1 [Source:MGI Symbol;Acc:MGI:1346338]	yes|up	no|up	no|up	1
ENSMUSG00000042306	S100a14	S100 calcium binding protein A14 [Source:MGI Symbol;Acc:MGI:1913416]	yes|down	no|down	yes|down	2
ENSMUSG00000042540	Acot5	acyl-CoA thioesterase 5 [Source:MGI Symbol;Acc:MGI:2384969]	yes|down	no|down	no|down	1
ENSMUSG00000028386	Slc46a2	solute carrier family 46, member 2 [Source:MGI Symbol;Acc:MGI:1353616]	yes|down	no|down	no|down	1
ENSMUSG00000018339	Gpx3	glutathione peroxidase 3 [Source:MGI Symbol;Acc:MGI:105102]	no|up	yes|up	no|down	1
ENSMUSG00000115009	G930009F23Rik	RIKEN cDNA G930009F23 gene [Source:MGI Symbol;Acc:MGI:3642701]	yes|down	no|down	no|down	1
ENSMUSG00000032690	Oas2	2'-5' oligoadenylate synthetase 2 [Source:MGI Symbol;Acc:MGI:2180852]	yes|down	no|down	no|down	1
ENSMUSG00000009145	Dqx1	DEAQ RNA-dependent ATPase [Source:MGI Symbol;Acc:MGI:2136388]	yes|up	no|up	no|up	1
ENSMUSG00000050957	Insl6	insulin-like 6 [Source:MGI Symbol;Acc:MGI:1351595]	yes|down	no|down	no|down	1
ENSMUSG00000095079	Igha	immunoglobulin heavy constant alpha [Source:MGI Symbol;Acc:MGI:96444]	yes|up	no|up	yes|up	2
ENSMUSG00000037921	Ddx60	DExD/H box helicase 60 [Source:MGI Symbol;Acc:MGI:2384570]	yes|down	no|down	no|down	1
ENSMUSG00000032068	Plet1	placenta expressed transcript 1 [Source:MGI Symbol;Acc:MGI:1923759]	yes|up	no|up	no|up	1
ENSMUSG00000107176	Gm9794	predicted pseudogene 9794 [Source:MGI Symbol;Acc:MGI:3642653]	no|up	no|down	yes|up	1
ENSMUSG00000060560	Ces4a	carboxylesterase 4A [Source:MGI Symbol;Acc:MGI:2384581]	yes|down	yes|down	yes|down	3
ENSMUSG00000079190	-	-	yes|down	no|down	no|down	1
ENSMUSG00000068452	Duox2	dual oxidase 2 [Source:MGI Symbol;Acc:MGI:3036280]	yes|down	no|down	yes|down	2
ENSMUSG00000064165	Krt39	keratin 39 [Source:MGI Symbol;Acc:MGI:3588208]	yes|down	no|down	no|down	1
ENSMUSG00000052921	Arhgef15	Rho guanine nucleotide exchange factor (GEF) 15 [Source:MGI Symbol;Acc:MGI:3045246]	no|up	yes|up	no|down	1
ENSMUSG00000087235	Gm4750	predicted gene 4750 [Source:MGI Symbol;Acc:MGI:3647391]	no|down	no|up	yes|down	1
ENSMUSG00000019312	Grb7	growth factor receptor bound protein 7 [Source:MGI Symbol;Acc:MGI:102683]	yes|down	no|up	yes|down	2
ENSMUSG00000103697	Gm38020	predicted gene, 38020 [Source:MGI Symbol;Acc:MGI:5611248]	no|down	yes|down	no|up	1
ENSMUSG00000026700	Tnfsf4	tumor necrosis factor (ligand) superfamily, member 4 [Source:MGI Symbol;Acc:MGI:104511]	yes|down	no|down	no|down	1
ENSMUSG00000045545	Krt14	keratin 14 [Source:MGI Symbol;Acc:MGI:96688]	yes|down	yes|down	yes|down	3
ENSMUSG00000052407	Ccdc171	coiled-coil domain containing 171 [Source:MGI Symbol;Acc:MGI:1922152]	yes|down	no|up	yes|down	2
ENSMUSG00000024409	Psors1c2	psoriasis susceptibility 1 candidate 2 (human) [Source:MGI Symbol;Acc:MGI:1930025]	yes|down	no|down	yes|down	2
ENSMUSG00000006221	Hspb7	heat shock protein family, member 7 (cardiovascular) [Source:MGI Symbol;Acc:MGI:1352494]	yes|down	no|down	yes|down	2
ENSMUSG00000036661	Dennd3	DENN/MADD domain containing 3 [Source:MGI Symbol;Acc:MGI:2146009]	no|down	no|up	yes|down	1
ENSMUSG00000107458	Gm44040	predicted gene, 44040 [Source:MGI Symbol;Acc:MGI:5690432]	no|down	no|up	yes|down	1
ENSMUSG00000064115	Cadm2	cell adhesion molecule 2 [Source:MGI Symbol;Acc:MGI:2442722]	no|down	no|up	yes|down	1
ENSMUSG00000041287	Sox15	SRY (sex determining region Y)-box 15 [Source:MGI Symbol;Acc:MGI:98363]	yes|down	no|down	no|down	1
ENSMUSG00000076749	Trgc1	T cell receptor gamma, constant 1 [Source:MGI Symbol;Acc:MGI:98625]	no|up	no|down	yes|up	1
ENSMUSG00000108083	Mug4-ps	murinoglobulin 4, pseudogene [Source:MGI Symbol;Acc:MGI:101843]	no|down	yes|down	no|up	1
ENSMUSG00000086043	Gm12473	predicted gene 12473 [Source:MGI Symbol;Acc:MGI:3652337]	yes|up	no|up	no|up	1
ENSMUSG00000032358	Fam83b	family with sequence similarity 83, member B [Source:MGI Symbol;Acc:MGI:2685362]	yes|down	yes|down	yes|down	3
ENSMUSG00000015437	Gzmb	granzyme B [Source:MGI Symbol;Acc:MGI:109267]	yes|down	no|down	no|down	1
ENSMUSG00000033538	Casp4	caspase 4, apoptosis-related cysteine peptidase [Source:MGI Symbol;Acc:MGI:107700]	yes|down	no|down	no|down	1
ENSMUSG00000096670	Ighv2-6	immunoglobulin heavy variable 2-6 [Source:MGI Symbol;Acc:MGI:4439518]	yes|up	yes|up	no|up	2
ENSMUSG00000058447	Gm26920	predicted gene, 26920 [Source:MGI Symbol;Acc:MGI:5504035]	no|up	yes|up	yes|down	2
ENSMUSG00000007594	Hapln4	hyaluronan and proteoglycan link protein 4 [Source:MGI Symbol;Acc:MGI:2679531]	no|down	yes|down	no|up	1
ENSMUSG00000113343	Gm34923	predicted gene, 34923 [Source:MGI Symbol;Acc:MGI:5594082]	no|down	yes|down	no|up	1
ENSMUSG00000033227	Wnt6	wingless-type MMTV integration site family, member 6 [Source:MGI Symbol;Acc:MGI:98960]	yes|up	no|up	no|up	1
ENSMUSG00000054146	Krt15	keratin 15 [Source:MGI Symbol;Acc:MGI:96689]	yes|down	yes|down	yes|down	3
ENSMUSG00000075296	Aldh3b2	aldehyde dehydrogenase 3 family, member B2 [Source:MGI Symbol;Acc:MGI:2147613]	yes|down	yes|down	yes|down	3
ENSMUSG00000076668	Ighv7-4	immunoglobulin heavy variable 7-4 [Source:MGI Symbol;Acc:MGI:4439763]	yes|up	no|up	no|up	1
ENSMUSG00000079451	Tmprss11g	transmembrane protease, serine 11g [Source:MGI Symbol;Acc:MGI:2444058]	yes|down	yes|down	no|down	2
ENSMUSG00000037621	Atoh8	atonal bHLH transcription factor 8 [Source:MGI Symbol;Acc:MGI:1918343]	no|up	yes|up	no|down	1
ENSMUSG00000096256	4933409K07Rik	RIKEN cDNA 4933409K07 gene [Source:MGI Symbol;Acc:MGI:1918429]	yes|up	no|up	yes|up	2
ENSMUSG00000026712	Mrc1	mannose receptor, C type 1 [Source:MGI Symbol;Acc:MGI:97142]	yes|down	no|up	yes|down	2
ENSMUSG00000044139	Prss53	protease, serine 53 [Source:MGI Symbol;Acc:MGI:2652890]	yes|down	no|down	no|down	1
ENSMUSG00000043939	A530064D06Rik	RIKEN cDNA A530064D06 gene [Source:MGI Symbol;Acc:MGI:2443476]	no|down	no|up	yes|down	1
ENSMUSG00000058022	Adtrp	androgen dependent TFPI regulating protein [Source:MGI Symbol;Acc:MGI:1924596]	yes|down	no|down	no|down	1
ENSMUSG00000096498	Ighv2-5	immunoglobulin heavy variable 2-5 [Source:MGI Symbol;Acc:MGI:4439517]	yes|up	no|up	no|up	1
ENSMUSG00000030699	Tbx6	T-box 6 [Source:MGI Symbol;Acc:MGI:102539]	yes|up	yes|up	no|down	2
ENSMUSG00000096490	Igkv10-94	immunoglobulin kappa variable 10-94 [Source:MGI Symbol;Acc:MGI:3646140]	yes|up	no|up	no|up	1
ENSMUSG00000033910	Gucy1a1	guanylate cyclase 1, soluble, alpha 1 [Source:MGI Symbol;Acc:MGI:1926562]	yes|up	yes|up	no|up	2
ENSMUSG00000001763	Tspan33	tetraspanin 33 [Source:MGI Symbol;Acc:MGI:1919012]	yes|up	no|up	no|up	1
ENSMUSG00000024379	Tslp	thymic stromal lymphopoietin [Source:MGI Symbol;Acc:MGI:1855696]	yes|down	no|down	no|down	1
ENSMUSG00000054568	Usp17la	ubiquitin specific peptidase 17-like A [Source:MGI Symbol;Acc:MGI:107699]	yes|up	no|up	no|up	1
ENSMUSG00000041567	Serpina12	serine (or cysteine) peptidase inhibitor, clade A (alpha-1 antiproteinase, antitrypsin), member 12 [Source:MGI Symbol;Acc:MGI:1915304]	yes|down	no|down	no|down	1
ENSMUSG00000033082	Clec1a	C-type lectin domain family 1, member a [Source:MGI Symbol;Acc:MGI:2444151]	no|up	yes|up	no|down	1
ENSMUSG00000070504	Fcrl6	Fc receptor-like 6 [Source:MGI Symbol;Acc:MGI:3618339]	yes|down	no|down	yes|down	2
ENSMUSG00000020953	Coch	cochlin [Source:MGI Symbol;Acc:MGI:1278313]	yes|down	no|down	yes|down	2
ENSMUSG00000027376	Prom2	prominin 2 [Source:MGI Symbol;Acc:MGI:2138997]	yes|down	yes|down	yes|down	3
ENSMUSG00000101698	Gm29562	predicted gene 29562 [Source:MGI Symbol;Acc:MGI:5580268]	no|down	yes|down	no|up	1
ENSMUSG00000020892	Aloxe3	arachidonate lipoxygenase 3 [Source:MGI Symbol;Acc:MGI:1345140]	yes|down	no|down	yes|down	2
ENSMUSG00000091685	Gm17359	predicted gene, 17359 [Source:MGI Symbol;Acc:MGI:4936993]	yes|up	no|up	no|up	1
ENSMUSG00000080819	Gm2005	predicted pseudogene 2005 [Source:MGI Symbol;Acc:MGI:3780175]	no|up	no|down	yes|up	1
ENSMUSG00000033717	Adra2a	adrenergic receptor, alpha 2a [Source:MGI Symbol;Acc:MGI:87934]	no|up	yes|up	no|down	1
ENSMUSG00000076577	Igkv8-30	immunoglobulin kappa chain variable 8-30 [Source:MGI Symbol;Acc:MGI:3642250]	yes|up	no|up	yes|up	2
ENSMUSG00000076576	Igkv6-32	immunoglobulin kappa variable 6-32 [Source:MGI Symbol;Acc:MGI:3641634]	yes|up	no|up	no|up	1
ENSMUSG00000115690	Gm48924	predicted gene, 48924 [Source:MGI Symbol;Acc:MGI:6118236]	yes|down	no|down	no|down	1
ENSMUSG00000063251	Krtap4-1	keratin associated protein 4-1 [Source:MGI Symbol;Acc:MGI:3622079]	no|down	yes|down	no|down	1
ENSMUSG00000041782	Lad1	ladinin [Source:MGI Symbol;Acc:MGI:109343]	yes|down	yes|down	yes|down	3
ENSMUSG00000059256	Gzmd	granzyme D [Source:MGI Symbol;Acc:MGI:109255]	yes|down	no|down	yes|down	2
ENSMUSG00000102805	Gm37240	predicted gene, 37240 [Source:MGI Symbol;Acc:MGI:5610468]	no|up	no|down	yes|up	1
ENSMUSG00000048027	Rgmb	repulsive guidance molecule family member B [Source:MGI Symbol;Acc:MGI:1916049]	yes|up	no|up	no|up	1
ENSMUSG00000007379	Dennd2c	DENN/MADD domain containing 2C [Source:MGI Symbol;Acc:MGI:3036254]	no|down	no|up	yes|down	1
ENSMUSG00000027656	Ccn5	cellular communication network factor 5 [Source:MGI Symbol;Acc:MGI:1328326]	no|up	yes|up	no|down	1
ENSMUSG00000037005	Xpnpep2	X-prolyl aminopeptidase (aminopeptidase P) 2, membrane-bound [Source:MGI Symbol;Acc:MGI:2180001]	yes|up	no|up	yes|up	2
ENSMUSG00000027875	Hmgcs2	3-hydroxy-3-methylglutaryl-Coenzyme A synthase 2 [Source:MGI Symbol;Acc:MGI:101939]	yes|down	no|up	yes|down	2
ENSMUSG00000112241	Gm49325	predicted gene, 49325 [Source:MGI Symbol;Acc:MGI:6121509]	no|down	yes|up	yes|down	2
ENSMUSG00000041460	Cacna2d4	calcium channel, voltage-dependent, alpha 2/delta subunit 4 [Source:MGI Symbol;Acc:MGI:2442632]	no|up	no|down	yes|up	1
ENSMUSG00000023473	Celsr3	cadherin, EGF LAG seven-pass G-type receptor 3 [Source:MGI Symbol;Acc:MGI:1858236]	no|down	no|up	yes|down	1
ENSMUSG00000019761	Krt10	keratin 10 [Source:MGI Symbol;Acc:MGI:96685]	yes|down	yes|down	no|down	2
ENSMUSG00000109350	Gm44805	predicted gene 44805 [Source:MGI Symbol;Acc:MGI:5753381]	no|down	no|up	yes|down	1
ENSMUSG00000104125	Gm37488	predicted gene, 37488 [Source:MGI Symbol;Acc:MGI:5610716]	no|down	yes|down	no|up	1
ENSMUSG00000030278	Cidec	cell death-inducing DFFA-like effector c [Source:MGI Symbol;Acc:MGI:95585]	no|down	no|up	yes|down	1
ENSMUSG00000097724	Gm26850	predicted gene, 26850 [Source:MGI Symbol;Acc:MGI:5477344]	no|up	yes|up	no|down	1
ENSMUSG00000018425	Dhx40	DEAH (Asp-Glu-Ala-His) box polypeptide 40 [Source:MGI Symbol;Acc:MGI:1914737]	yes|down	no|down	no|down	1
ENSMUSG00000115326	Gm35019	predicted gene, 35019 [Source:MGI Symbol;Acc:MGI:5594178]	no|up	no|up	yes|up	1
ENSMUSG00000031714	Gab1	growth factor receptor bound protein 2-associated protein 1 [Source:MGI Symbol;Acc:MGI:108088]	no|down	no|up	yes|down	1
ENSMUSG00000030283	St8sia1	ST8 alpha-N-acetyl-neuraminide alpha-2,8-sialyltransferase 1 [Source:MGI Symbol;Acc:MGI:106011]	yes|down	no|down	yes|down	2
ENSMUSG00000104728	Gm42462	predicted gene 42462 [Source:MGI Symbol;Acc:MGI:5662599]	yes|down	yes|down	no|down	2
ENSMUSG00000030284	Creld1	cysteine-rich with EGF-like domains 1 [Source:MGI Symbol;Acc:MGI:2152539]	no|up	yes|up	no|down	1
ENSMUSG00000076586	Igkv8-21	immunoglobulin kappa variable 8-21 [Source:MGI Symbol;Acc:MGI:1330840]	yes|up	no|up	yes|up	2
ENSMUSG00000000318	Clec10a	C-type lectin domain family 10, member A [Source:MGI Symbol;Acc:MGI:96975]	no|up	yes|up	no|down	1
ENSMUSG00000031374	Zfp92	zinc finger protein 92 [Source:MGI Symbol;Acc:MGI:108094]	yes|down	no|down	yes|down	2
ENSMUSG00000040146	Rgl3	ral guanine nucleotide dissociation stimulator-like 3 [Source:MGI Symbol;Acc:MGI:1918996]	no|down	no|up	yes|down	1
ENSMUSG00000014852	Adamts13	a disintegrin-like and metallopeptidase (reprolysin type) with thrombospondin type 1 motif, 13 [Source:MGI Symbol;Acc:MGI:2685556]	yes|up	yes|up	no|up	2
ENSMUSG00000022015	Tnfsf11	tumor necrosis factor (ligand) superfamily, member 11 [Source:MGI Symbol;Acc:MGI:1100089]	no|up	yes|up	no|down	1
ENSMUSG00000034107	Ano7	anoctamin 7 [Source:MGI Symbol;Acc:MGI:3052714]	no|down	no|up	yes|down	1
ENSMUSG00000071471	Krtap26-1	keratin associated protein 26-1 [Source:MGI Symbol;Acc:MGI:1916783]	yes|down	no|down	yes|down	2
ENSMUSG00000071470	Ccnb1ip1	cyclin B1 interacting protein 1 [Source:MGI Symbol;Acc:MGI:2685134]	yes|down	no|up	yes|down	2
ENSMUSG00000038045	Sult6b1	sulfotransferase family, cytosolic, 6B, member 1 [Source:MGI Symbol;Acc:MGI:1920921]	yes|down	no|down	no|down	1
ENSMUSG00000047730	Fcgbp	Fc fragment of IgG binding protein [Source:MGI Symbol;Acc:MGI:2444336]	yes|down	no|up	yes|down	2
ENSMUSG00000042808	Gpx2	glutathione peroxidase 2 [Source:MGI Symbol;Acc:MGI:106609]	no|down	no|up	yes|down	1
ENSMUSG00000030303	Far2	fatty acyl CoA reductase 2 [Source:MGI Symbol;Acc:MGI:2687035]	yes|down	yes|down	yes|down	3
ENSMUSG00000031258	Xkrx	X-linked Kx blood group related, X-linked [Source:MGI Symbol;Acc:MGI:3584011]	yes|down	no|down	yes|down	2
ENSMUSG00000113689	Gm29676	predicted gene, 29676 [Source:MGI Symbol;Acc:MGI:5588835]	yes|up	no|down	yes|up	2
ENSMUSG00000094786	Gm14403	predicted gene 14403 [Source:MGI Symbol;Acc:MGI:3649813]	no|down	no|up	yes|down	1
ENSMUSG00000047786	Lix1	limb and CNS expressed 1 [Source:MGI Symbol;Acc:MGI:1913893]	no|down	no|up	yes|down	1
ENSMUSG00000104344	Gm38077	predicted gene, 38077 [Source:MGI Symbol;Acc:MGI:5611305]	no|down	yes|down	no|up	1
ENSMUSG00000104422	Ighv1-14	immunoglobulin heavy variable 1-14 [Source:MGI Symbol;Acc:MGI:4439781]	yes|up	no|up	no|up	1
ENSMUSG00000048096	Lmod1	leiomodin 1 (smooth muscle) [Source:MGI Symbol;Acc:MGI:2135671]	no|up	yes|up	no|down	1
ENSMUSG00000026327	Serpinb11	serine (or cysteine) peptidase inhibitor, clade B (ovalbumin), member 11 [Source:MGI Symbol;Acc:MGI:1914207]	yes|down	no|no change	yes|down	2
ENSMUSG00000109129	Gm44973	predicted gene 44973 [Source:MGI Symbol;Acc:MGI:5753549]	no|no change	yes|down	yes|up	2
ENSMUSG00000015083	C8g	complement component 8, gamma polypeptide [Source:MGI Symbol;Acc:MGI:88237]	no|up	yes|up	no|down	1
ENSMUSG00000078143	Gm17344	predicted gene, 17344 [Source:MGI Symbol;Acc:MGI:4936978]	yes|up	no|up	no|up	1
ENSMUSG00000025538	Sumf2	sulfatase modifying factor 2 [Source:MGI Symbol;Acc:MGI:1915152]	yes|up	no|up	no|up	1
ENSMUSG00000025537	Phkg1	phosphorylase kinase gamma 1 [Source:MGI Symbol;Acc:MGI:97579]	yes|up	no|down	yes|up	2
ENSMUSG00000031026	Trim66	tripartite motif-containing 66 [Source:MGI Symbol;Acc:MGI:2152406]	yes|up	no|up	yes|up	2
ENSMUSG00000118259	Gm5095	predicted gene 5095 [Source:MGI Symbol;Acc:MGI:3779458]	yes|down	no|no change	yes|down	2
ENSMUSG00000050587	Lrrc4c	leucine rich repeat containing 4C [Source:MGI Symbol;Acc:MGI:2442636]	yes|down	no|down	no|down	1
ENSMUSG00000046259	Sprr2h	small proline-rich protein 2H [Source:MGI Symbol;Acc:MGI:1330343]	yes|down	yes|down	yes|down	3
ENSMUSG00000028786	Tmem54	transmembrane protein 54 [Source:MGI Symbol;Acc:MGI:1913510]	yes|down	yes|down	no|down	2
ENSMUSG00000020411	Nipal4	NIPA-like domain containing 4 [Source:MGI Symbol;Acc:MGI:2444671]	yes|down	no|down	yes|down	2
ENSMUSG00000028784	Spocd1	SPOC domain containing 1 [Source:MGI Symbol;Acc:MGI:3652045]	yes|up	no|up	yes|up	2
ENSMUSG00000028782	Adgrb2	adhesion G protein-coupled receptor B2 [Source:MGI Symbol;Acc:MGI:2451244]	yes|down	no|down	yes|down	2
ENSMUSG00000028780	Sema3c	sema domain, immunoglobulin domain (Ig), short basic domain, secreted, (semaphorin) 3C [Source:MGI Symbol;Acc:MGI:107557]	no|down	no|down	yes|down	1
ENSMUSG00000075590	Nrbp2	nuclear receptor binding protein 2 [Source:MGI Symbol;Acc:MGI:2385017]	yes|down	no|down	no|down	1
ENSMUSG00000089702	Gm16568	predicted gene 16568 [Source:MGI Symbol;Acc:MGI:4414988]	no|up	yes|down	yes|up	2
ENSMUSG00000029361	Nos1	nitric oxide synthase 1, neuronal [Source:MGI Symbol;Acc:MGI:97360]	yes|up	no|up	no|up	1
ENSMUSG00000045871	Slitrk6	SLIT and NTRK-like family, member 6 [Source:MGI Symbol;Acc:MGI:2443198]	yes|down	no|down	yes|down	2
ENSMUSG00000038600	Atp6v0a4	ATPase, H+ transporting, lysosomal V0 subunit A4 [Source:MGI Symbol;Acc:MGI:2153480]	yes|down	no|down	yes|down	2
ENSMUSG00000047253	Krtap1-5	keratin associated protein 1-5 [Source:MGI Symbol;Acc:MGI:1916914]	yes|down	no|down	yes|down	2
ENSMUSG00000028716	Pdzk1ip1	PDZK1 interacting protein 1 [Source:MGI Symbol;Acc:MGI:1914432]	yes|down	yes|down	yes|down	3
ENSMUSG00000048621	Gm6377	predicted gene 6377 [Source:MGI Symbol;Acc:MGI:3647255]	yes|down	no|down	no|down	1
ENSMUSG00000035373	Ccl7	chemokine (C-C motif) ligand 7 [Source:MGI Symbol;Acc:MGI:99512]	yes|down	no|down	yes|down	2
ENSMUSG00000028392	Bspry	B-box and SPRY domain containing [Source:MGI Symbol;Acc:MGI:2177191]	yes|down	no|down	no|down	1
ENSMUSG00000020704	Asic2	acid-sensing (proton-gated) ion channel 2 [Source:MGI Symbol;Acc:MGI:1100867]	yes|up	no|up	yes|up	2
ENSMUSG00000037996	Slc24a2	solute carrier family 24 (sodium/potassium/calcium exchanger), member 2 [Source:MGI Symbol;Acc:MGI:1923626]	no|up	no|down	yes|up	1
ENSMUSG00000104217	Gm37988	predicted gene, 37988 [Source:MGI Symbol;Acc:MGI:5611216]	no|up	no|down	yes|up	1
ENSMUSG00000095565	Ighv2-9-1	immunoglobulin heavy variable 2-9-1 [Source:MGI Symbol;Acc:MGI:4439519]	yes|up	yes|up	no|up	2
ENSMUSG00000039070	Cpa4	carboxypeptidase A4 [Source:MGI Symbol;Acc:MGI:1919041]	yes|down	no|down	yes|down	2
ENSMUSG00000062908	Acadm	acyl-Coenzyme A dehydrogenase, medium chain [Source:MGI Symbol;Acc:MGI:87867]	yes|down	no|down	no|down	1
ENSMUSG00000023972	Ptk7	PTK7 protein tyrosine kinase 7 [Source:MGI Symbol;Acc:MGI:1918711]	yes|up	no|up	no|up	1
ENSMUSG00000106086	Lef1os1	LEF1 opposite strand RNA 1 [Source:MGI Symbol;Acc:MGI:5663489]	yes|up	no|up	no|up	1
ENSMUSG00000042793	Lgr6	leucine-rich repeat-containing G protein-coupled receptor 6 [Source:MGI Symbol;Acc:MGI:2441805]	yes|up	no|down	yes|up	2
ENSMUSG00000026985	Il36b	interleukin 36B [Source:MGI Symbol;Acc:MGI:1916927]	yes|down	no|down	no|down	1
ENSMUSG00000028148	Them5	thioesterase superfamily member 5 [Source:MGI Symbol;Acc:MGI:1913448]	yes|down	yes|down	no|down	2
ENSMUSG00000042157	Sprr2i	small proline-rich protein 2I [Source:MGI Symbol;Acc:MGI:1330309]	yes|down	no|down	no|down	1
ENSMUSG00000034472	Rasd2	RASD family, member 2 [Source:MGI Symbol;Acc:MGI:1922391]	yes|down	yes|down	no|down	2
ENSMUSG00000042155	Klhl23	kelch-like 23 [Source:MGI Symbol;Acc:MGI:2683536]	yes|up	no|up	yes|up	2
ENSMUSG00000085787	Gm13092	predicted gene 13092 [Source:MGI Symbol;Acc:MGI:3649661]	no|down	yes|down	no|up	1
ENSMUSG00000106643	Gm43422	predicted gene 43422 [Source:MGI Symbol;Acc:MGI:5663559]	yes|down	yes|down	no|down	2
ENSMUSG00000078657	Crnn	cornulin [Source:MGI Symbol;Acc:MGI:2685861]	yes|down	no|down	no|down	1
ENSMUSG00000042092	Lce1c	late cornified envelope 1C [Source:MGI Symbol;Acc:MGI:1920969]	yes|down	no|down	yes|down	2
ENSMUSG00000035578	Iqcg	IQ motif containing G [Source:MGI Symbol;Acc:MGI:1916957]	no|up	no|down	yes|up	1
ENSMUSG00000005994	Tyrp1	tyrosinase-related protein 1 [Source:MGI Symbol;Acc:MGI:98881]	yes|down	no|down	no|down	1
ENSMUSG00000110231	Gm6329	predicted gene 6329 [Source:MGI Symbol;Acc:MGI:3646898]	yes|down	no|down	no|down	1
ENSMUSG00000103297	Ighv3-2	immunoglobulin heavy variable 3-2 [Source:MGI Symbol;Acc:MGI:4439923]	yes|up	no|up	no|up	1
ENSMUSG00000095285	Ighv5-9	immunoglobulin heavy variable 5-9 [Source:MGI Symbol;Acc:MGI:4439873]	yes|up	no|down	yes|up	2
ENSMUSG00000093833	Gm7970	predicted gene 7970 [Source:MGI Symbol;Acc:MGI:3644387]	yes|up	no|up	no|up	1
ENSMUSG00000046676	Lce1l	late cornified envelope 1L [Source:MGI Symbol;Acc:MGI:1920980]	yes|down	no|down	no|down	1
ENSMUSG00000038975	Rabggtb	Rab geranylgeranyl transferase, b subunit [Source:MGI Symbol;Acc:MGI:99537]	yes|down	no|down	no|down	1
ENSMUSG00000035498	Cdcp1	CUB domain containing protein 1 [Source:MGI Symbol;Acc:MGI:2442010]	yes|down	yes|down	yes|down	3
ENSMUSG00000093838	Ighv3-1	immunoglobulin heavy variable 3-1 [Source:MGI Symbol;Acc:MGI:4439534]	yes|up	yes|up	no|up	2
ENSMUSG00000107768	Gm36582	predicted gene, 36582 [Source:NCBI gene (formerly Entrezgene);Acc:102640545]	no|up	no|down	yes|up	1
ENSMUSG00000025163	Cd7	CD7 antigen [Source:MGI Symbol;Acc:MGI:88344]	yes|up	no|up	no|up	1
ENSMUSG00000028444	Cntfr	ciliary neurotrophic factor receptor [Source:MGI Symbol;Acc:MGI:99605]	yes|down	no|down	no|down	1
ENSMUSG00000022582	Ly6g	lymphocyte antigen 6 complex, locus G [Source:MGI Symbol;Acc:MGI:109440]	yes|down	no|up	no|down	1
ENSMUSG00000042477	Tfap2e	transcription factor AP-2, epsilon [Source:MGI Symbol;Acc:MGI:2679630]	no|down	no|up	yes|down	1
ENSMUSG00000035878	Hykk	hydroxylysine kinase 1 [Source:MGI Symbol;Acc:MGI:2443139]	no|down	no|up	yes|down	1
ENSMUSG00000017167	Cntnap1	contactin associated protein-like 1 [Source:MGI Symbol;Acc:MGI:1858201]	yes|up	no|down	yes|up	2
ENSMUSG00000053626	Tll1	tolloid-like [Source:MGI Symbol;Acc:MGI:106923]	yes|down	no|up	yes|down	2
ENSMUSG00000075570	Krt26	keratin 26 [Source:MGI Symbol;Acc:MGI:2444913]	yes|down	yes|down	no|down	2
ENSMUSG00000009097	Tbx1	T-box 1 [Source:MGI Symbol;Acc:MGI:98493]	no|down	no|up	yes|down	1
ENSMUSG00000078532	Nkain1	Na+/K+ transporting ATPase interacting 1 [Source:MGI Symbol;Acc:MGI:1914399]	yes|up	no|up	yes|up	2
ENSMUSG00000032053	Pou2af1	POU domain, class 2, associating factor 1 [Source:MGI Symbol;Acc:MGI:105086]	yes|up	yes|up	no|up	2
ENSMUSG00000032725	Folr2	folate receptor 2 (fetal) [Source:MGI Symbol;Acc:MGI:95569]	yes|down	no|up	yes|down	2
ENSMUSG00000001510	Dlx3	distal-less homeobox 3 [Source:MGI Symbol;Acc:MGI:94903]	yes|down	no|down	no|down	1
ENSMUSG00000008601	Rab25	RAB25, member RAS oncogene family [Source:MGI Symbol;Acc:MGI:1858203]	yes|down	yes|down	yes|down	3
ENSMUSG00000045094	Arhgef37	Rho guanine nucleotide exchange factor (GEF) 37 [Source:MGI Symbol;Acc:MGI:3045339]	no|down	no|up	yes|down	1
ENSMUSG00000020017	Hal	histidine ammonia lyase [Source:MGI Symbol;Acc:MGI:96010]	yes|down	no|up	yes|down	2
ENSMUSG00000079186	Gzmc	granzyme C [Source:MGI Symbol;Acc:MGI:109256]	yes|down	no|down	yes|down	2
ENSMUSG00000070335	Krtap9-1	keratin associated protein 9-1 [Source:MGI Symbol;Acc:MGI:1309997]	yes|down	no|down	no|down	1
ENSMUSG00000064201	Krt2	keratin 2 [Source:MGI Symbol;Acc:MGI:96699]	yes|down	no|down	no|down	1
ENSMUSG00000068747	Sort1	sortilin 1 [Source:MGI Symbol;Acc:MGI:1338015]	no|down	no|up	yes|down	1
ENSMUSG00000069722	Krtap3-3	keratin associated protein 3-3 [Source:MGI Symbol;Acc:MGI:1913630]	yes|down	no|down	no|down	1
ENSMUSG00000114957	Gm47316	predicted gene, 47316 [Source:MGI Symbol;Acc:MGI:6096197]	yes|down	no|down	yes|down	2
ENSMUSG00000068740	Celsr2	cadherin, EGF LAG seven-pass G-type receptor 2 [Source:MGI Symbol;Acc:MGI:1858235]	yes|down	yes|down	yes|down	3
ENSMUSG00000057719	Sh3rf2	SH3 domain containing ring finger 2 [Source:MGI Symbol;Acc:MGI:2444628]	yes|down	no|down	no|down	1
ENSMUSG00000045394	Epcam	epithelial cell adhesion molecule [Source:MGI Symbol;Acc:MGI:106653]	yes|down	yes|down	yes|down	3
ENSMUSG00000064194	Zfp936	zinc finger protein 936 [Source:MGI Symbol;Acc:MGI:3642994]	yes|up	no|up	yes|up	2
ENSMUSG00000117284	Gm7072	predicted gene 7072 [Source:MGI Symbol;Acc:MGI:3648314]	yes|down	no|down	no|down	1
ENSMUSG00000059845	Gm11567	predicted gene 11567 [Source:MGI Symbol;Acc:MGI:3649436]	no|down	no|up	yes|down	1
ENSMUSG00000039092	Sptlc3	serine palmitoyltransferase, long chain base subunit 3 [Source:MGI Symbol;Acc:MGI:2444678]	yes|down	no|down	yes|down	2
ENSMUSG00000070564	Ntn5	netrin 5 [Source:MGI Symbol;Acc:MGI:2685330]	yes|up	no|up	yes|up	2
ENSMUSG00000114554	5430425K12Rik	RIKEN cDNA 5430425K12 gene [Source:MGI Symbol;Acc:MGI:1918666]	no|down	yes|down	yes|up	2
ENSMUSG00000095213	Gm9944	predicted gene 9944 [Source:MGI Symbol;Acc:MGI:3642412]	yes|down	no|down	yes|down	2
ENSMUSG00000037548	H2-DMb2	histocompatibility 2, class II, locus Mb2 [Source:MGI Symbol;Acc:MGI:95923]	yes|up	no|up	no|up	1
ENSMUSG00000038143	Stox2	storkhead box 2 [Source:MGI Symbol;Acc:MGI:1918319]	no|down	no|up	yes|down	1
ENSMUSG00000061186	Sfmbt2	Scm-like with four mbt domains 2 [Source:MGI Symbol;Acc:MGI:2447794]	yes|down	no|down	yes|down	2
ENSMUSG00000108483	Gm45184	predicted gene 45184 [Source:MGI Symbol;Acc:MGI:5753760]	no|up	no|down	yes|up	1
ENSMUSG00000015405	Ace2	angiotensin I converting enzyme (peptidyl-dipeptidase A) 2 [Source:MGI Symbol;Acc:MGI:1917258]	yes|down	yes|down	no|down	2
ENSMUSG00000087314	Prkag2os2	protein kinase, AMP-activated, gamma 2 non-catalytic subunit, opposite strand 2 [Source:MGI Symbol;Acc:MGI:3783001]	yes|down	no|down	no|down	1
ENSMUSG00000107335	Gm43372	predicted gene 43372 [Source:MGI Symbol;Acc:MGI:5663509]	no|down	yes|down	no|up	1
ENSMUSG00000019577	Pdk4	pyruvate dehydrogenase kinase, isoenzyme 4 [Source:MGI Symbol;Acc:MGI:1351481]	yes|down	no|down	yes|down	2
ENSMUSG00000040653	Ppp1r14c	protein phosphatase 1, regulatory inhibitor subunit 14C [Source:MGI Symbol;Acc:MGI:1923392]	yes|down	no|down	no|down	1
ENSMUSG00000053054	Adh6a	alcohol dehydrogenase 6A (class V) [Source:MGI Symbol;Acc:MGI:1916367]	yes|down	no|down	no|down	1
ENSMUSG00000015665	Awat1	acyl-CoA wax alcohol acyltransferase 1 [Source:MGI Symbol;Acc:MGI:3588200]	yes|down	yes|down	yes|down	3
ENSMUSG00000006930	Hap1	huntingtin-associated protein 1 [Source:MGI Symbol;Acc:MGI:1261831]	yes|down	no|down	no|down	1
ENSMUSG00000032224	Fam81a	family with sequence similarity 81, member A [Source:MGI Symbol;Acc:MGI:1924136]	yes|down	no|down	yes|down	2
ENSMUSG00000024669	Cd5	CD5 antigen [Source:MGI Symbol;Acc:MGI:88340]	yes|up	no|up	no|up	1
ENSMUSG00000079501	Gm5138	predicted gene 5138 [Source:MGI Symbol;Acc:MGI:3779464]	no|down	yes|down	no|up	1
ENSMUSG00000020062	Slc5a8	solute carrier family 5 (iodide transporter), member 8 [Source:MGI Symbol;Acc:MGI:2384916]	yes|down	no|down	no|down	1
ENSMUSG00000076614	Ighg1	immunoglobulin heavy constant gamma 1 (G1m marker) [Source:MGI Symbol;Acc:MGI:96446]	yes|up	yes|up	no|up	2
ENSMUSG00000076615	Ighg3	Immunoglobulin heavy constant gamma 3 [Source:MGI Symbol;Acc:MGI:2144790]	yes|up	no|up	yes|up	2
ENSMUSG00000076612	Ighg2c	immunoglobulin heavy constant gamma 2C [Source:MGI Symbol;Acc:MGI:2686979]	yes|up	no|up	yes|up	2
ENSMUSG00000076613	Ighg2b	immunoglobulin heavy constant gamma 2B [Source:MGI Symbol;Acc:MGI:96445]	yes|up	no|up	yes|up	2
ENSMUSG00000004231	Pax2	paired box 2 [Source:MGI Symbol;Acc:MGI:97486]	yes|up	no|up	no|up	1
ENSMUSG00000027790	Sis	sucrase isomaltase (alpha-glucosidase) [Source:MGI Symbol;Acc:MGI:1917233]	yes|down	no|down	no|down	1
ENSMUSG00000032826	Ank2	ankyrin 2, brain [Source:MGI Symbol;Acc:MGI:88025]	yes|down	no|up	yes|down	2
ENSMUSG00000096715	Igkv3-4	immunoglobulin kappa variable 3-4 [Source:MGI Symbol;Acc:MGI:1330855]	yes|up	no|up	yes|up	2
ENSMUSG00000089804	Gm16136	predicted gene 16136 [Source:MGI Symbol;Acc:MGI:3802137]	yes|down	no|down	no|down	1
ENSMUSG00000062345	Serpinb2	serine (or cysteine) peptidase inhibitor, clade B, member 2 [Source:MGI Symbol;Acc:MGI:97609]	yes|down	no|down	yes|down	2
ENSMUSG00000101678	Gm29609	predicted gene 29609 [Source:MGI Symbol;Acc:MGI:5580315]	no|up	yes|up	no|down	1
ENSMUSG00000097543	Gm805	predicted gene 805 [Source:MGI Symbol;Acc:MGI:2685651]	no|up	no|down	yes|up	1
ENSMUSG00000030762	Aqp8	aquaporin 8 [Source:MGI Symbol;Acc:MGI:1195271]	yes|up	yes|up	yes|up	3
ENSMUSG00000001672	Marveld3	MARVEL (membrane-associating) domain containing 3 [Source:MGI Symbol;Acc:MGI:1920858]	yes|down	no|down	no|down	1
ENSMUSG00000010651	Acaa1b	acetyl-Coenzyme A acyltransferase 1B [Source:MGI Symbol;Acc:MGI:3605455]	yes|up	no|up	no|up	1
ENSMUSG00000005355	Casp14	caspase 14 [Source:MGI Symbol;Acc:MGI:1335092]	yes|down	no|down	no|down	1
ENSMUSG00000091376	Aadacl2	arylacetamide deacetylase like 2 [Source:MGI Symbol;Acc:MGI:3646333]	yes|down	no|down	no|down	1
ENSMUSG00000041577	Prelp	proline arginine-rich end leucine-rich repeat [Source:MGI Symbol;Acc:MGI:2151110]	yes|up	no|up	no|up	1
ENSMUSG00000051879	Krt71	keratin 71 [Source:MGI Symbol;Acc:MGI:1861586]	yes|down	no|down	no|down	1
ENSMUSG00000104445	Rhbg	Rhesus blood group-associated B glycoprotein [Source:MGI Symbol;Acc:MGI:1927379]	yes|down	no|down	no|down	1
ENSMUSG00000108022	Gm7298	predicted gene 7298 [Source:MGI Symbol;Acc:MGI:3648717]	yes|down	no|down	yes|down	2
ENSMUSG00000037129	Tmprss13	transmembrane protease, serine 13 [Source:MGI Symbol;Acc:MGI:2682935]	yes|down	no|down	yes|down	2
ENSMUSG00000037086	Prr32	proline rich 32 [Source:MGI Symbol;Acc:MGI:1916050]	yes|up	no|down	yes|up	2
ENSMUSG00000023094	Msrb2	methionine sulfoxide reductase B2 [Source:MGI Symbol;Acc:MGI:1923717]	no|down	no|up	yes|down	1
ENSMUSG00000076501	Igkv2-137	immunoglobulin kappa chain variable 2-137 [Source:MGI Symbol;Acc:MGI:4439879]	no|up	yes|up	no|down	1
ENSMUSG00000039775	Defb3	defensin beta 3 [Source:MGI Symbol;Acc:MGI:1351612]	yes|down	no|down	no|down	1
ENSMUSG00000076508	Igkv17-127	immunoglobulin kappa variable 17-127 [Source:MGI Symbol;Acc:MGI:3646891]	yes|up	yes|up	no|up	2
ENSMUSG00000000093	Tbx2	T-box 2 [Source:MGI Symbol;Acc:MGI:98494]	yes|up	yes|up	no|down	2
ENSMUSG00000041797	Abca9	ATP-binding cassette, sub-family A (ABC1), member 9 [Source:MGI Symbol;Acc:MGI:2386796]	no|up	yes|up	no|down	1
ENSMUSG00000005677	Nr1i3	nuclear receptor subfamily 1, group I, member 3 [Source:MGI Symbol;Acc:MGI:1346307]	no|up	yes|up	no|down	1
ENSMUSG00000056656	Apol8	apolipoprotein L 8 [Source:MGI Symbol;Acc:MGI:2444921]	yes|down	no|down	no|down	1
ENSMUSG00000040957	Cables1	CDK5 and Abl enzyme substrate 1 [Source:MGI Symbol;Acc:MGI:1927065]	no|down	yes|up	yes|down	2
ENSMUSG00000040950	Mgl2	macrophage galactose N-acetyl-galactosamine specific lectin 2 [Source:MGI Symbol;Acc:MGI:2385729]	yes|up	no|up	no|up	1
ENSMUSG00000037541	Shank2	SH3 and multiple ankyrin repeat domains 2 [Source:MGI Symbol;Acc:MGI:2671987]	no|up	no|down	yes|up	1
ENSMUSG00000070609	Aadacl4	arylacetamide deacetylase like 4 [Source:MGI Symbol;Acc:MGI:3650257]	yes|down	no|down	yes|down	2
ENSMUSG00000027869	Hsd3b6	hydroxy-delta-5-steroid dehydrogenase, 3 beta- and steroid delta-isomerase 6 [Source:MGI Symbol;Acc:MGI:109598]	yes|down	yes|down	no|down	2
ENSMUSG00000037469	Acp7	acid phosphatase 7, tartrate resistant [Source:MGI Symbol;Acc:MGI:2142121]	yes|down	no|down	yes|down	2
ENSMUSG00000027867	Spag17	sperm associated antigen 17 [Source:MGI Symbol;Acc:MGI:1921612]	no|down	no|up	yes|down	1
ENSMUSG00000116308	Gm49482	predicted gene, 49482 [Source:MGI Symbol;Acc:MGI:6155155]	no|up	yes|up	no|down	1
ENSMUSG00000054889	Dsp	desmoplakin [Source:MGI Symbol;Acc:MGI:109611]	yes|down	yes|down	yes|down	3
ENSMUSG00000027315	Spint1	serine protease inhibitor, Kunitz type 1 [Source:MGI Symbol;Acc:MGI:1338033]	yes|down	no|down	yes|down	2
ENSMUSG00000026639	Lamb3	laminin, beta 3 [Source:MGI Symbol;Acc:MGI:99915]	yes|down	yes|down	yes|down	3
ENSMUSG00000026638	Irf6	interferon regulatory factor 6 [Source:MGI Symbol;Acc:MGI:1859211]	yes|down	yes|down	yes|down	3
ENSMUSG00000030865	Chp2	calcineurin-like EF hand protein 2 [Source:MGI Symbol;Acc:MGI:1917511]	yes|down	no|up	yes|down	2
ENSMUSG00000018907	Alox12e	arachidonate lipoxygenase, epidermal [Source:MGI Symbol;Acc:MGI:1274790]	yes|down	no|down	yes|down	2
ENSMUSG00000026220	Slc16a14	solute carrier family 16 (monocarboxylic acid transporters), member 14 [Source:MGI Symbol;Acc:MGI:1919031]	yes|down	no|down	no|down	1
ENSMUSG00000096805	Ighv9-1	immunoglobulin heavy variable 9-1 [Source:MGI Symbol;Acc:MGI:4439911]	yes|up	yes|up	no|up	2
ENSMUSG00000076463	Trbv3	T cell receptor beta, variable 3 [Source:MGI Symbol;Acc:MGI:98590]	no|down	yes|down	yes|up	2
ENSMUSG00000110439	Mup22	major urinary protein 22 [Source:MGI Symbol;Acc:MGI:5434675]	no|down	no|up	yes|down	1
ENSMUSG00000105199	Gm43581	predicted gene 43581 [Source:MGI Symbol;Acc:MGI:5663718]	no|up	no|down	yes|up	1
ENSMUSG00000048013	Krt35	keratin 35 [Source:MGI Symbol;Acc:MGI:1858899]	yes|down	yes|down	no|down	2
ENSMUSG00000054905	Stfa3	stefin A3 [Source:MGI Symbol;Acc:MGI:106196]	yes|down	yes|down	yes|down	3
ENSMUSG00000059606	Rnase2b	ribonuclease, RNase A family, 2B (liver, eosinophil-derived neurotoxin) [Source:MGI Symbol;Acc:MGI:1858598]	yes|down	yes|down	yes|down	3
ENSMUSG00000027925	Sprr2j-ps	small proline-rich protein 2J, pseudogene [Source:MGI Symbol;Acc:MGI:1330345]	yes|down	no|down	no|down	1
ENSMUSG00000082639	Gm2012	predicted gene 2012 [Source:MGI Symbol;Acc:MGI:3780181]	yes|up	no|up	yes|up	2
ENSMUSG00000027923	Lce1b	late cornified envelope 1B [Source:MGI Symbol;Acc:MGI:1915970]	yes|down	no|down	yes|down	2
ENSMUSG00000001247	Lsr	lipolysis stimulated lipoprotein receptor [Source:MGI Symbol;Acc:MGI:1927471]	yes|down	no|down	no|down	1
ENSMUSG00000039481	Nrtn	neurturin [Source:MGI Symbol;Acc:MGI:108417]	yes|down	no|down	no|down	1
ENSMUSG00000072693	Gm10401	predicted gene 10401 [Source:MGI Symbol;Acc:MGI:3704254]	no|up	yes|up	no|down	1
ENSMUSG00000073421	H2-Ab1	histocompatibility 2, class II antigen A, beta 1 [Source:MGI Symbol;Acc:MGI:103070]	yes|up	no|up	yes|up	2
ENSMUSG00000112223	Krtap10-10	keratin associated protein 10-10 [Source:MGI Symbol;Acc:MGI:3645300]	yes|down	no|down	no|down	1
ENSMUSG00000000303	Cdh1	cadherin 1 [Source:MGI Symbol;Acc:MGI:88354]	yes|down	no|down	yes|down	2
ENSMUSG00000037263	Aldh3b3	aldehyde dehydrogenase 3 family, member B3 [Source:MGI Symbol;Acc:MGI:1920708]	yes|down	no|down	no|down	1
ENSMUSG00000076598	Igkv3-7	immunoglobulin kappa variable 3-7 [Source:MGI Symbol;Acc:MGI:1330852]	yes|up	yes|up	no|up	2
ENSMUSG00000030546	Plin1	perilipin 1 [Source:MGI Symbol;Acc:MGI:1890505]	no|down	no|up	yes|down	1
ENSMUSG00000000308	Ckmt1	creatine kinase, mitochondrial 1, ubiquitous [Source:MGI Symbol;Acc:MGI:99441]	yes|down	yes|down	yes|down	3
ENSMUSG00000076596	Igkv3-10	immunoglobulin kappa variable 3-10 [Source:MGI Symbol;Acc:MGI:1330821]	yes|up	yes|up	yes|up	3
ENSMUSG00000071561	Cstdc5	cystatin domain containing 5 [Source:MGI Symbol;Acc:MGI:3696883]	yes|down	yes|down	yes|down	3
ENSMUSG00000071562	Stfa1	stefin A1 [Source:MGI Symbol;Acc:MGI:106198]	yes|down	no|down	no|down	1
ENSMUSG00000040035	Disp2	dispatched RND tramsporter family member 2 [Source:MGI Symbol;Acc:MGI:2388733]	no|up	no|down	yes|up	1
ENSMUSG00000083899	Gm12346	predicted gene 12346 [Source:MGI Symbol;Acc:MGI:3649810]	no|up	no|down	yes|up	1
ENSMUSG00000105606	Igkv2-109	immunoglobulin kappa variable 2-109 [Source:MGI Symbol;Acc:MGI:3642626]	no|up	no|down	yes|up	1
ENSMUSG00000007682	Dio2	deiodinase, iodothyronine, type II [Source:MGI Symbol;Acc:MGI:1338833]	yes|down	no|down	no|down	1
ENSMUSG00000034282	Evpl	envoplakin [Source:MGI Symbol;Acc:MGI:107507]	yes|down	yes|down	yes|down	3
ENSMUSG00000050147	F2rl3	coagulation factor II (thrombin) receptor-like 3 [Source:MGI Symbol;Acc:MGI:1298207]	yes|up	no|up	no|up	1
ENSMUSG00000094872	Igkv9-120	immunoglobulin kappa chain variable 9-120 [Source:MGI Symbol;Acc:MGI:3647784]	yes|up	yes|up	no|up	2
ENSMUSG00000051225	Fam83a	family with sequence similarity 83, member A [Source:MGI Symbol;Acc:MGI:2447773]	no|down	no|up	yes|down	1
ENSMUSG00000029093	Sorcs2	sortilin-related VPS10 domain containing receptor 2 [Source:MGI Symbol;Acc:MGI:1932289]	yes|up	no|up	no|up	1
ENSMUSG00000035042	Ccl5	chemokine (C-C motif) ligand 5 [Source:MGI Symbol;Acc:MGI:98262]	yes|up	no|up	no|up	1
ENSMUSG00000022986	Krt75	keratin 75 [Source:MGI Symbol;Acc:MGI:1923500]	yes|down	no|down	no|down	1
ENSMUSG00000094797	Igkv6-15	immunoglobulin kappa variable 6-15 [Source:MGI Symbol;Acc:MGI:1330831]	yes|up	no|up	yes|up	2
ENSMUSG00000057443	Olfr138	olfactory receptor 138 [Source:MGI Symbol;Acc:MGI:2177521]	yes|up	no|up	yes|up	2
ENSMUSG00000029154	Cwh43	cell wall biogenesis 43 C-terminal homolog [Source:MGI Symbol;Acc:MGI:2444131]	yes|down	no|down	yes|down	2
ENSMUSG00000040728	Esrp1	epithelial splicing regulatory protein 1 [Source:MGI Symbol;Acc:MGI:1917326]	yes|down	yes|down	yes|down	3
ENSMUSG00000071414	Gm6736	predicted gene 6736 [Source:MGI Symbol;Acc:MGI:3643048]	no|down	no|up	yes|down	1
ENSMUSG00000026459	Myog	myogenin [Source:MGI Symbol;Acc:MGI:97276]	no|down	no|up	yes|down	1
ENSMUSG00000026357	Rgs18	regulator of G-protein signaling 18 [Source:MGI Symbol;Acc:MGI:1927498]	no|down	no|up	yes|down	1
ENSMUSG00000025427	Rnf165	ring finger protein 165 [Source:MGI Symbol;Acc:MGI:2444521]	no|up	no|down	yes|up	1
ENSMUSG00000039419	Cntnap2	contactin associated protein-like 2 [Source:MGI Symbol;Acc:MGI:1914047]	yes|down	no|down	no|down	1
ENSMUSG00000047419	Cmya5	cardiomyopathy associated 5 [Source:MGI Symbol;Acc:MGI:1923719]	yes|down	no|down	no|down	1
ENSMUSG00000022286	Grhl2	grainyhead like transcription factor 2 [Source:MGI Symbol;Acc:MGI:2182543]	yes|down	no|down	yes|down	2
ENSMUSG00000021010	Npas3	neuronal PAS domain protein 3 [Source:MGI Symbol;Acc:MGI:1351610]	yes|up	no|down	yes|up	2
ENSMUSG00000097835	Gm26910	predicted gene, 26910 [Source:MGI Symbol;Acc:MGI:5477404]	no|up	yes|up	no|down	1
ENSMUSG00000032368	Zic1	zinc finger protein of the cerebellum 1 [Source:MGI Symbol;Acc:MGI:106683]	yes|down	no|down	no|down	1
ENSMUSG00000098650	Commd1b	COMM domain containing 1B [Source:MGI Symbol;Acc:MGI:5547784]	yes|up	no|up	yes|up	2
ENSMUSG00000005917	Otx1	orthodenticle homeobox 1 [Source:MGI Symbol;Acc:MGI:97450]	yes|down	yes|down	no|down	2
ENSMUSG00000022512	Cldn1	claudin 1 [Source:MGI Symbol;Acc:MGI:1276109]	yes|down	yes|down	yes|down	3
ENSMUSG00000020787	P2rx1	purinergic receptor P2X, ligand-gated ion channel, 1 [Source:MGI Symbol;Acc:MGI:1098235]	yes|up	no|up	yes|up	2
ENSMUSG00000022602	Arc	activity regulated cytoskeletal-associated protein [Source:MGI Symbol;Acc:MGI:88067]	yes|down	no|up	yes|down	2
ENSMUSG00000067006	Serpinb5	serine (or cysteine) peptidase inhibitor, clade B, member 5 [Source:MGI Symbol;Acc:MGI:109579]	yes|down	yes|down	yes|down	3
ENSMUSG00000047562	Mmp10	matrix metallopeptidase 10 [Source:MGI Symbol;Acc:MGI:97007]	yes|down	no|down	yes|down	2
ENSMUSG00000025497	Cdhr5	cadherin-related family member 5 [Source:MGI Symbol;Acc:MGI:1919290]	no|up	no|down	yes|up	1
ENSMUSG00000048636	A730049H05Rik	RIKEN cDNA A730049H05 gene [Source:MGI Symbol;Acc:MGI:1921766]	yes|down	no|no change	yes|down	2
ENSMUSG00000022217	Emc9	ER membrane protein complex subunit 9 [Source:MGI Symbol;Acc:MGI:1934682]	yes|down	no|down	no|down	1
ENSMUSG00000025557	Slc15a1	solute carrier family 15 (oligopeptide transporter), member 1 [Source:MGI Symbol;Acc:MGI:1861376]	yes|down	no|down	yes|down	2
ENSMUSG00000043833	2900005J15Rik	RIKEN cDNA 2900005J15 gene [Source:MGI Symbol;Acc:MGI:1914511]	no|down	no|up	yes|down	1
ENSMUSG00000015957	Wnt11	wingless-type MMTV integration site family, member 11 [Source:MGI Symbol;Acc:MGI:101948]	yes|down	no|down	no|down	1
ENSMUSG00000038168	P3h2	prolyl 3-hydroxylase 2 [Source:MGI Symbol;Acc:MGI:2146663]	no|down	no|up	yes|down	1
ENSMUSG00000034607	Pof1b	premature ovarian failure 1B [Source:MGI Symbol;Acc:MGI:1916943]	yes|down	yes|down	yes|down	3
ENSMUSG00000076594	Igkv6-13	immunoglobulin kappa variable 6-13 [Source:MGI Symbol;Acc:MGI:1330829]	yes|up	no|up	no|up	1
ENSMUSG00000006724	Cyp27b1	cytochrome P450, family 27, subfamily b, polypeptide 1 [Source:MGI Symbol;Acc:MGI:1098274]	yes|up	no|up	yes|up	2
ENSMUSG00000043782	Bicdl2	BICD family like cargo adaptor 2 [Source:MGI Symbol;Acc:MGI:2388267]	yes|down	no|down	yes|down	2
ENSMUSG00000089789	Rdh1	retinol dehydrogenase 1 (all trans) [Source:MGI Symbol;Acc:MGI:1195275]	yes|down	no|down	yes|down	2
ENSMUSG00000035095	Fam167a	family with sequence similarity 167, member A [Source:MGI Symbol;Acc:MGI:3606565]	yes|down	no|down	yes|down	2
ENSMUSG00000105338	Gm43802	predicted gene 43802 [Source:MGI Symbol;Acc:MGI:5663939]	yes|down	no|down	no|down	1
ENSMUSG00000091050	9330020H09Rik	RIKEN cDNA 9330020H09 gene [Source:MGI Symbol;Acc:MGI:3704457]	no|down	yes|down	no|up	1
ENSMUSG00000050808	Muc15	mucin 15 [Source:MGI Symbol;Acc:MGI:2442110]	no|down	no|up	yes|down	1
ENSMUSG00000035969	Rusc2	RUN and SH3 domain containing 2 [Source:MGI Symbol;Acc:MGI:2140371]	yes|up	no|up	yes|up	2
ENSMUSG00000047963	Stbd1	starch binding domain 1 [Source:MGI Symbol;Acc:MGI:1261768]	yes|up	no|down	yes|up	2
ENSMUSG00000008932	Slc1a7	solute carrier family 1 (glutamate transporter), member 7 [Source:MGI Symbol;Acc:MGI:2444087]	yes|up	no|down	yes|up	2
ENSMUSG00000045667	Smtnl2	smoothelin-like 2 [Source:MGI Symbol;Acc:MGI:2442764]	yes|down	no|down	no|down	1
ENSMUSG00000067614	Krt86	keratin 86 [Source:MGI Symbol;Acc:MGI:109362]	yes|down	no|down	no|down	1
ENSMUSG00000042784	Muc1	mucin 1, transmembrane [Source:MGI Symbol;Acc:MGI:97231]	yes|down	no|down	no|down	1
ENSMUSG00000034308	Sdr42e1	short chain dehydrogenase/reductase family 42E, member 1 [Source:MGI Symbol;Acc:MGI:1921282]	yes|down	no|down	yes|down	2
ENSMUSG00000095992	Krtap22-2	keratin associated protein 22-2 [Source:MGI Symbol;Acc:MGI:1915990]	yes|down	no|down	no|down	1
ENSMUSG00000095990	Zfp97	zinc finger protein 97 [Source:MGI Symbol;Acc:MGI:105921]	yes|down	no|down	no|down	1
ENSMUSG00002075511	-	-	no|down	yes|down	no|up	1
ENSMUSG00000038670	Mybpc2	myosin binding protein C, fast-type [Source:MGI Symbol;Acc:MGI:1336170]	yes|down	no|down	no|down	1
ENSMUSG00000041735	AAdacl4fm3	AADACL4 family member 3 [Source:MGI Symbol;Acc:MGI:3650721]	yes|down	no|down	no|down	1
ENSMUSG00000035566	Pcdh17	protocadherin 17 [Source:MGI Symbol;Acc:MGI:2684924]	no|up	yes|up	no|down	1
ENSMUSG00000025085	Ablim1	actin-binding LIM protein 1 [Source:MGI Symbol;Acc:MGI:1194500]	yes|up	no|up	no|up	1
ENSMUSG00000061815	Rufy4	RUN and FYVE domain containing 4 [Source:MGI Symbol;Acc:MGI:3588214]	no|down	no|up	yes|down	1
ENSMUSG00000006154	Eps8l1	EPS8-like 1 [Source:MGI Symbol;Acc:MGI:1914675]	yes|down	yes|down	yes|down	3
ENSMUSG00000095682	Igkv3-1	immunoglobulin kappa variable 3-1 [Source:MGI Symbol;Acc:MGI:1330851]	yes|up	no|up	no|up	1
ENSMUSG00000028037	Ifi44	interferon-induced protein 44 [Source:MGI Symbol;Acc:MGI:2443016]	yes|down	no|down	no|down	1
ENSMUSG00000095351	Igkv3-2	immunoglobulin kappa variable 3-2 [Source:MGI Symbol;Acc:MGI:1330850]	yes|up	no|up	yes|up	2
ENSMUSG00000021702	Thbs4	thrombospondin 4 [Source:MGI Symbol;Acc:MGI:1101779]	no|down	no|up	yes|down	1
ENSMUSG00000045019	Acer1	alkaline ceramidase 1 [Source:MGI Symbol;Acc:MGI:2181962]	yes|down	yes|down	yes|down	3
ENSMUSG00000075707	Dio3	deiodinase, iodothyronine type III [Source:MGI Symbol;Acc:MGI:1306782]	yes|up	no|up	no|up	1
ENSMUSG00000028356	Ambp	alpha 1 microglobulin/bikunin precursor [Source:MGI Symbol;Acc:MGI:88002]	yes|down	no|up	yes|down	2
ENSMUSG00000025105	Bnc1	basonuclin 1 [Source:MGI Symbol;Acc:MGI:1097164]	yes|down	yes|down	no|down	2
ENSMUSG00000042367	Gjb3	gap junction protein, beta 3 [Source:MGI Symbol;Acc:MGI:95721]	yes|down	yes|down	yes|down	3
ENSMUSG00000050762	Prss27	protease, serine 27 [Source:MGI Symbol;Acc:MGI:2450123]	yes|down	no|down	yes|down	2
ENSMUSG00000025172	Ankrd2	ankyrin repeat domain 2 (stretch responsive muscle) [Source:MGI Symbol;Acc:MGI:1861447]	yes|down	no|down	no|down	1
ENSMUSG00000061584	Lyg2	lysozyme G-like 2 [Source:MGI Symbol;Acc:MGI:2685622]	yes|down	no|no change	yes|down	2
ENSMUSG00000035020	Epgn	epithelial mitogen [Source:MGI Symbol;Acc:MGI:1919170]	yes|down	yes|down	no|down	2
ENSMUSG00000032327	Stra6	stimulated by retinoic acid gene 6 [Source:MGI Symbol;Acc:MGI:107742]	yes|up	no|up	yes|up	2
ENSMUSG00000022026	Olfm4	olfactomedin 4 [Source:MGI Symbol;Acc:MGI:2685142]	no|down	no|up	yes|down	1
ENSMUSG00000075567	Krtap1-4	keratin associated protein 1-4 [Source:MGI Symbol;Acc:MGI:3651229]	yes|down	no|down	yes|down	2
ENSMUSG00000034570	Inpp5j	inositol polyphosphate 5-phosphatase J [Source:MGI Symbol;Acc:MGI:2158663]	yes|up	no|up	no|up	1
ENSMUSG00000078500	Zfp986	zinc finger protein 986 [Source:MGI Symbol;Acc:MGI:3649925]	no|down	no|down	yes|down	1
ENSMUSG00000020607	Lratd1	LRAT domain containing 1 [Source:MGI Symbol;Acc:MGI:2145011]	yes|down	yes|down	yes|down	3
ENSMUSG00000020604	Arsg	arylsulfatase G [Source:MGI Symbol;Acc:MGI:1921258]	no|down	no|up	yes|down	1
ENSMUSG00000032735	Ablim3	actin binding LIM protein family, member 3 [Source:MGI Symbol;Acc:MGI:2442582]	yes|up	yes|up	no|down	2
ENSMUSG00000078506	Aadacl4fm2	AADACL4 family member 2 [Source:MGI Symbol;Acc:MGI:3652194]	yes|down	no|down	yes|down	2
ENSMUSG00000078507	Aadacl3	arylacetamide deacetylase like 3 [Source:MGI Symbol;Acc:MGI:2685281]	yes|down	no|down	yes|down	2
ENSMUSG00000046613	Vwa5b2	von Willebrand factor A domain containing 5B2 [Source:MGI Symbol;Acc:MGI:2681859]	yes|up	no|up	yes|up	2
ENSMUSG00000079271	1700049E17Rik1	RIKEN cDNA 1700049E17 gene, gene 1 [Source:MGI Symbol;Acc:MGI:1920665]	yes|up	no|up	no|up	1
ENSMUSG00000008206	Cers4	ceramide synthase 4 [Source:MGI Symbol;Acc:MGI:1914510]	yes|down	no|down	yes|down	2
ENSMUSG00000060586	H2-Eb1	histocompatibility 2, class II antigen E beta [Source:MGI Symbol;Acc:MGI:95901]	yes|up	no|up	yes|up	2
ENSMUSG00000042212	Sprr2d	small proline-rich protein 2D [Source:MGI Symbol;Acc:MGI:1330347]	yes|down	yes|down	yes|down	3
ENSMUSG00000103243	Lce1d	late cornified envelope 1D [Source:MGI Symbol;Acc:MGI:1916861]	yes|down	no|down	yes|down	2
ENSMUSG00000019996	Map7	microtubule-associated protein 7 [Source:MGI Symbol;Acc:MGI:1328328]	yes|down	no|down	yes|down	2
ENSMUSG00000001622	Csn3	casein kappa [Source:MGI Symbol;Acc:MGI:107461]	yes|up	no|up	no|up	1
ENSMUSG00000053846	Lipg	lipase, endothelial [Source:MGI Symbol;Acc:MGI:1341803]	yes|down	no|up	yes|down	2
ENSMUSG00000078686	Mup9	major urinary protein 9 [Source:MGI Symbol;Acc:MGI:3782918]	no|down	no|up	yes|down	1
ENSMUSG00000078684	5830417I10Rik	RIKEN cDNA 5830417I10 gene [Source:MGI Symbol;Acc:MGI:1923272]	yes|up	no|up	no|up	1
ENSMUSG00000032033	Barx2	BarH-like homeobox 2 [Source:MGI Symbol;Acc:MGI:109617]	yes|down	no|up	yes|down	2
ENSMUSG00000061356	Nuggc	nuclear GTPase, germinal center associated [Source:MGI Symbol;Acc:MGI:2685446]	yes|up	no|up	yes|up	2
ENSMUSG00000018166	Erbb3	erb-b2 receptor tyrosine kinase 3 [Source:MGI Symbol;Acc:MGI:95411]	yes|down	no|down	no|down	1
ENSMUSG00000021792	Prxl2a	peroxiredoxin like 2A [Source:MGI Symbol;Acc:MGI:1917814]	yes|up	no|up	yes|up	2
ENSMUSG00000053117	E330013P04Rik	RIKEN cDNA E330013P04 gene [Source:MGI Symbol;Acc:MGI:2147732]	yes|up	no|up	no|up	1
ENSMUSG00000107539	Gm44790	predicted gene 44790 [Source:MGI Symbol;Acc:MGI:5753366]	no|down	yes|down	no|up	1
ENSMUSG00000075318	Scn2a	sodium channel, voltage-gated, type II, alpha [Source:MGI Symbol;Acc:MGI:98248]	yes|down	no|down	yes|down	2
ENSMUSG00000074199	Krtdap	keratinocyte differentiation associated protein [Source:MGI Symbol;Acc:MGI:1928282]	yes|down	yes|down	yes|down	3
ENSMUSG00000019368	Sec14l4	SEC14-like lipid binding 4 [Source:MGI Symbol;Acc:MGI:2144095]	yes|down	yes|down	yes|down	3
ENSMUSG00000018217	Pmp22	peripheral myelin protein 22 [Source:MGI Symbol;Acc:MGI:97631]	no|down	no|up	yes|down	1
ENSMUSG00000044206	Vsig4	V-set and immunoglobulin domain containing 4 [Source:MGI Symbol;Acc:MGI:2679720]	yes|down	no|up	yes|down	2
ENSMUSG00000062593	Gm49339	predicted gene, 49339 [Source:MGI Symbol;Acc:MGI:6121530]	yes|down	no|down	yes|down	2
ENSMUSG00000017204	Gsdma	gasdermin A [Source:MGI Symbol;Acc:MGI:1889509]	yes|down	yes|down	yes|down	3
ENSMUSG00000051224	Tceanc	transcription elongation factor A (SII) N-terminal and central domain containing [Source:MGI Symbol;Acc:MGI:2685236]	yes|down	no|down	no|down	1
ENSMUSG00000061126	Cyp4f39	cytochrome P450, family 4, subfamily f, polypeptide 39 [Source:MGI Symbol;Acc:MGI:2445210]	yes|down	no|down	yes|down	2
ENSMUSG00000099775	Gm5960	predicted gene 5960 [Source:MGI Symbol;Acc:MGI:3779540]	yes|down	no|down	no|down	1
ENSMUSG00000067704	Wfdc13	WAP four-disulfide core domain 13 [Source:MGI Symbol;Acc:MGI:3582777]	yes|up	no|up	no|up	1
ENSMUSG00000024471	Myot	myotilin [Source:MGI Symbol;Acc:MGI:1889800]	yes|down	no|down	no|down	1
ENSMUSG00000032257	Ankk1	ankyrin repeat and kinase domain containing 1 [Source:MGI Symbol;Acc:MGI:3045301]	yes|down	no|up	yes|down	2
ENSMUSG00000021953	Tdh	L-threonine dehydrogenase [Source:MGI Symbol;Acc:MGI:1926231]	yes|down	no|down	no|down	1
ENSMUSG00000074280	Gm6166	predicted gene 6166 [Source:MGI Symbol;Acc:MGI:3645893]	yes|down	no|up	yes|down	2
ENSMUSG00000090863	A530084C06Rik	RIKEN cDNA A530084C06 gene [Source:MGI Symbol;Acc:MGI:3704402]	yes|down	no|no change	yes|down	2
ENSMUSG00000054003	Tdrd9	tudor domain containing 9 [Source:MGI Symbol;Acc:MGI:1921941]	yes|down	no|down	no|down	1
ENSMUSG00000076609	Igkc	immunoglobulin kappa constant [Source:MGI Symbol;Acc:MGI:96495]	yes|up	no|up	yes|up	2
ENSMUSG00000024773	Atg2a	autophagy related 2A [Source:MGI Symbol;Acc:MGI:1916291]	yes|up	no|up	no|up	1
ENSMUSG00000054005	Mill1	MHC I like leukocyte 1 [Source:MGI Symbol;Acc:MGI:2179988]	yes|down	no|down	no|down	1
ENSMUSG00000051906	Cd209f	CD209f antigen [Source:MGI Symbol;Acc:MGI:1916392]	yes|down	no|up	yes|down	2
ENSMUSG00000026736	4930426L09Rik	RIKEN cDNA 4930426L09 gene [Source:MGI Symbol;Acc:MGI:1921879]	yes|down	no|down	no|down	1
ENSMUSG00000010362	Rdm1	RAD52 motif 1 [Source:MGI Symbol;Acc:MGI:1913849]	yes|up	no|up	yes|up	2
ENSMUSG00000096336	Igkv1-135	immunoglobulin kappa variable 1-135 [Source:MGI Symbol;Acc:MGI:3819952]	yes|up	no|up	no|up	1
ENSMUSG00000058550	Dppa4	developmental pluripotency associated 4 [Source:MGI Symbol;Acc:MGI:2157525]	yes|up	no|down	yes|up	2
ENSMUSG00000038560	Sp6	trans-acting transcription factor 6 [Source:MGI Symbol;Acc:MGI:1932575]	yes|down	no|down	yes|down	2
ENSMUSG00000047878	A4galt	alpha 1,4-galactosyltransferase [Source:MGI Symbol;Acc:MGI:3512453]	no|down	no|up	yes|down	1
ENSMUSG00000024353	Mzb1	marginal zone B and B1 cell-specific protein 1 [Source:MGI Symbol;Acc:MGI:1917066]	yes|up	yes|up	yes|up	3
ENSMUSG00000028328	Tmod1	tropomodulin 1 [Source:MGI Symbol;Acc:MGI:98775]	yes|down	no|down	no|down	1
ENSMUSG00000000794	Kcnn3	potassium intermediate/small conductance calcium-activated channel, subfamily N, member 3 [Source:MGI Symbol;Acc:MGI:2153183]	yes|down	no|down	yes|down	2
ENSMUSG00000079013	Serpina3j	serine (or cysteine) peptidase inhibitor, clade A (alpha-1 antiproteinase, antitrypsin), member 3J [Source:MGI Symbol;Acc:MGI:2182843]	yes|down	no|down	no|down	1
ENSMUSG00000037157	Il22ra1	interleukin 22 receptor, alpha 1 [Source:MGI Symbol;Acc:MGI:2663588]	yes|down	no|down	no|down	1
ENSMUSG00000018868	Pnpla5	patatin-like phospholipase domain containing 5 [Source:MGI Symbol;Acc:MGI:1923022]	yes|down	yes|down	no|down	2
ENSMUSG00000014158	Trpv4	transient receptor potential cation channel, subfamily V, member 4 [Source:MGI Symbol;Acc:MGI:1926945]	no|down	no|up	yes|down	1
ENSMUSG00000049128	Ivl	involucrin [Source:MGI Symbol;Acc:MGI:96626]	yes|down	yes|down	no|down	2
ENSMUSG00000076514	Igkv17-121	immunoglobulin kappa variable 17-121 [Source:MGI Symbol;Acc:MGI:3647671]	yes|up	no|up	no|up	1
ENSMUSG00000096833	Igkv4-55	immunoglobulin kappa variable 4-55 [Source:MGI Symbol;Acc:MGI:2686370]	yes|up	yes|up	no|up	2
ENSMUSG00000063130	Calml3	calmodulin-like 3 [Source:MGI Symbol;Acc:MGI:1917655]	yes|down	yes|down	yes|down	3
ENSMUSG00000003849	Nqo1	NAD(P)H dehydrogenase, quinone 1 [Source:MGI Symbol;Acc:MGI:103187]	yes|down	no|down	no|down	1
ENSMUSG00000030789	Itgax	integrin alpha X [Source:MGI Symbol;Acc:MGI:96609]	yes|up	no|up	no|up	1
ENSMUSG00000030787	Lyve1	lymphatic vessel endothelial hyaluronan receptor 1 [Source:MGI Symbol;Acc:MGI:2136348]	yes|down	yes|up	yes|down	3
ENSMUSG00000097111	Peak1os	pseudopodium-enriched atypical kinase 1, opposite strand [Source:MGI Symbol;Acc:MGI:5477083]	no|down	no|up	yes|down	1
ENSMUSG00000029026	Trp73	transformation related protein 73 [Source:MGI Symbol;Acc:MGI:1336991]	yes|down	no|down	no|down	1
ENSMUSG00000024827	Gldc	glycine decarboxylase [Source:MGI Symbol;Acc:MGI:1341155]	yes|up	no|up	yes|up	2
ENSMUSG00000113716	Gm47518	predicted gene, 47518 [Source:MGI Symbol;Acc:MGI:6096513]	no|down	no|up	yes|down	1
ENSMUSG00000112788	Gm47821	predicted gene, 47821 [Source:MGI Symbol;Acc:MGI:6097011]	no|up	no|down	yes|up	1
ENSMUSG00000090314	2310050C09Rik	RIKEN cDNA 2310050C09 gene [Source:MGI Symbol;Acc:MGI:1913783]	yes|down	yes|down	yes|down	3
ENSMUSG00000050463	Krt78	keratin 78 [Source:MGI Symbol;Acc:MGI:1917529]	yes|down	no|down	yes|down	2
ENSMUSG00000116336	Gm49425	predicted gene, 49425 [Source:MGI Symbol;Acc:MGI:6155060]	yes|down	yes|down	no|down	2
ENSMUSG00000113789	Gm47322	predicted gene, 47322 [Source:MGI Symbol;Acc:MGI:6096206]	no|down	no|up	yes|down	1
ENSMUSG00000055561	Spink5	serine peptidase inhibitor, Kazal type 5 [Source:MGI Symbol;Acc:MGI:1919682]	yes|down	yes|down	yes|down	3
ENSMUSG00000004558	Ndrg2	N-myc downstream regulated gene 2 [Source:MGI Symbol;Acc:MGI:1352498]	yes|down	no|down	no|down	1
ENSMUSG00000096464	Ighv2-2	immunoglobulin heavy variable 2-2 [Source:MGI Symbol;Acc:MGI:4439894]	no|up	no|down	yes|up	1
ENSMUSG00000050345	4930486L24Rik	RIKEN cDNA 4930486L24 gene [Source:MGI Symbol;Acc:MGI:1922258]	no|down	yes|down	no|up	1
ENSMUSG00000018916	Csf2	colony stimulating factor 2 (granulocyte-macrophage) [Source:MGI Symbol;Acc:MGI:1339752]	yes|down	no|down	yes|down	2
ENSMUSG00000093598	A730085K08Rik	RIKEN cDNA A730085K08 gene [Source:MGI Symbol;Acc:MGI:3605633]	yes|down	no|down	no|down	1
ENSMUSG00000041482	Piezo2	piezo-type mechanosensitive ion channel component 2 [Source:MGI Symbol;Acc:MGI:1918781]	no|up	yes|up	no|down	1
ENSMUSG00000060621	Nkpd1	NTPase, KAP family P-loop domain containing 1 [Source:MGI Symbol;Acc:MGI:1916797]	yes|down	no|down	no|down	1
ENSMUSG00000027932	Slc27a3	solute carrier family 27 (fatty acid transporter), member 3 [Source:MGI Symbol;Acc:MGI:1347358]	no|down	no|up	yes|down	1
ENSMUSG00000037202	Prf1	perforin 1 (pore forming protein) [Source:MGI Symbol;Acc:MGI:97551]	yes|down	no|down	no|down	1
ENSMUSG00000055030	Sprr2e	small proline-rich protein 2E [Source:MGI Symbol;Acc:MGI:1330346]	yes|down	no|down	yes|down	2
ENSMUSG00000055745	Rtl6	retrotransposon Gag like 6 [Source:MGI Symbol;Acc:MGI:2675858]	no|up	yes|up	no|down	1
ENSMUSG00000040284	Gzmg	granzyme G [Source:MGI Symbol;Acc:MGI:109253]	yes|down	yes|down	yes|down	3
ENSMUSG00000030800	Prss8	protease, serine 8 (prostasin) [Source:MGI Symbol;Acc:MGI:1923810]	yes|down	no|down	no|down	1
ENSMUSG00000071658	Gng3	guanine nucleotide binding protein (G protein), gamma 3 [Source:MGI Symbol;Acc:MGI:102704]	yes|down	no|down	no|down	1
ENSMUSG00000027022	Xirp2	xin actin-binding repeat containing 2 [Source:MGI Symbol;Acc:MGI:2685198]	yes|down	yes|down	no|down	2
ENSMUSG00000040127	Sdr9c7	4short chain dehydrogenase/reductase family 9C, member 7 [Source:MGI Symbol;Acc:MGI:1917311]	yes|down	yes|down	no|down	2
ENSMUSG00000116702	Gm6553	predicted gene 6553 [Source:MGI Symbol;Acc:MGI:3649067]	no|down	no|up	yes|down	1
ENSMUSG00000071656	Lrrn4cl	LRRN4 C-terminal like [Source:MGI Symbol;Acc:MGI:1916102]	yes|up	no|up	yes|up	2
ENSMUSG00000040432	Ltb4r2	leukotriene B4 receptor 2 [Source:MGI Symbol;Acc:MGI:1888501]	yes|down	no|down	no|down	1
ENSMUSG00000104213	Ighd	immunoglobulin heavy constant delta [Source:MGI Symbol;Acc:MGI:96447]	yes|up	no|up	yes|up	2
ENSMUSG00000040434	Large2	LARGE xylosyl- and glucuronyltransferase 2 [Source:MGI Symbol;Acc:MGI:2443769]	yes|down	yes|down	no|down	2
ENSMUSG00000031789	Cngb1	cyclic nucleotide gated channel beta 1 [Source:MGI Symbol;Acc:MGI:2664102]	yes|up	no|down	yes|up	2
ENSMUSG00000022032	Scara5	scavenger receptor class A, member 5 [Source:MGI Symbol;Acc:MGI:1918395]	yes|up	no|up	yes|up	2
ENSMUSG00000032262	Elovl4	elongation of very long chain fatty acids (FEN1/Elo2, SUR4/Elo3, yeast)-like 4 [Source:MGI Symbol;Acc:MGI:1933331]	yes|down	yes|down	yes|down	3
ENSMUSG00000031239	Itm2a	integral membrane protein 2A [Source:MGI Symbol;Acc:MGI:107706]	no|up	yes|up	no|down	1
ENSMUSG00000094167	Gm10580	predicted gene 10580 [Source:MGI Symbol;Acc:MGI:3708696]	no|up	no|down	yes|up	1
ENSMUSG00000021256	Vash1	vasohibin 1 [Source:MGI Symbol;Acc:MGI:2442543]	no|up	yes|up	no|down	1
ENSMUSG00000094088	Ighv1-64	immunoglobulin heavy variable 1-64 [Source:MGI Symbol;Acc:MGI:4439789]	yes|up	no|up	yes|up	2
ENSMUSG00000085667	Gm12992	predicted gene 12992 [Source:MGI Symbol;Acc:MGI:3702644]	no|down	no|up	yes|down	1
ENSMUSG00000113961	Gm48498	predicted gene, 48498 [Source:MGI Symbol;Acc:MGI:6098024]	yes|down	no|down	no|down	1
ENSMUSG00000021319	Sfrp4	secreted frizzled-related protein 4 [Source:MGI Symbol;Acc:MGI:892010]	no|up	yes|up	no|down	1
ENSMUSG00000105867	Gm42517	predicted gene 42517 [Source:MGI Symbol;Acc:MGI:5662654]	yes|up	no|up	yes|up	2
ENSMUSG00000057454	Lypd3	Ly6/Plaur domain containing 3 [Source:MGI Symbol;Acc:MGI:1919684]	yes|down	yes|down	yes|down	3
ENSMUSG00000021097	Clmn	calmin [Source:MGI Symbol;Acc:MGI:2136957]	no|down	no|up	yes|down	1
ENSMUSG00000051431	Gpr87	G protein-coupled receptor 87 [Source:MGI Symbol;Acc:MGI:1934133]	yes|down	yes|down	yes|down	3
ENSMUSG00000040055	Gjb6	gap junction protein, beta 6 [Source:MGI Symbol;Acc:MGI:107588]	yes|down	yes|down	no|down	2
ENSMUSG00000118097	Gm5237	predicted gene 5237 [Source:MGI Symbol;Acc:MGI:3779477]	yes|up	no|up	no|up	1
ENSMUSG00000026344	Lypd1	Ly6/Plaur domain containing 1 [Source:MGI Symbol;Acc:MGI:1919835]	yes|up	no|up	no|up	1
ENSMUSG00000047013	Fbxo41	F-box protein 41 [Source:MGI Symbol;Acc:MGI:1261912]	yes|up	no|up	yes|up	2
ENSMUSG00000102443	Gm37102	predicted gene, 37102 [Source:MGI Symbol;Acc:MGI:5610330]	no|down	yes|down	no|up	1
ENSMUSG00000110499	Gm45873	predicted gene 45873 [Source:MGI Symbol;Acc:MGI:5804988]	no|down	no|up	yes|down	1
ENSMUSG00000044594	Serpinb3a	serine (or cysteine) peptidase inhibitor, clade B (ovalbumin), member 3A [Source:MGI Symbol;Acc:MGI:3573933]	yes|down	no|down	yes|down	2
ENSMUSG00000046971	Pla2g4f	phospholipase A2, group IVF [Source:MGI Symbol;Acc:MGI:2685493]	yes|down	no|down	no|down	1
ENSMUSG00000108871	Gm45102	predicted gene 45102 [Source:MGI Symbol;Acc:MGI:5753678]	yes|down	no|down	no|down	1
ENSMUSG00000052005	Gm9864	predicted gene 9864 [Source:MGI Symbol;Acc:MGI:3708663]	yes|up	no|up	no|up	1
ENSMUSG00000027513	Pck1	phosphoenolpyruvate carboxykinase 1, cytosolic [Source:MGI Symbol;Acc:MGI:97501]	no|down	no|up	yes|down	1
ENSMUSG00000034382	AI661453	expressed sequence AI661453 [Source:MGI Symbol;Acc:MGI:2146908]	yes|down	no|down	yes|down	2
ENSMUSG00000056350	Krtap13-1	keratin associated protein 13-1 [Source:MGI Symbol;Acc:MGI:2146359]	no|down	no|down	yes|down	1
ENSMUSG00000026866	Kynu	kynureninase [Source:MGI Symbol;Acc:MGI:1918039]	yes|up	no|up	no|up	1
ENSMUSG00000057674	Gm11938	predicted gene 11938 [Source:MGI Symbol;Acc:MGI:3651233]	yes|down	yes|down	no|down	2
ENSMUSG00000108968	Gm45011	predicted gene 45011 [Source:MGI Symbol;Acc:MGI:5753587]	yes|down	no|down	no|down	1
ENSMUSG00000005968	Tuft1	tuftelin 1 [Source:MGI Symbol;Acc:MGI:109572]	yes|down	no|down	no|down	1
ENSMUSG00000022504	Ciita	class II transactivator [Source:MGI Symbol;Acc:MGI:108445]	yes|up	no|up	yes|up	2
ENSMUSG00000034579	Pla2g3	phospholipase A2, group III [Source:MGI Symbol;Acc:MGI:2444945]	no|up	yes|up	no|down	1
ENSMUSG00000029644	Pdx1	pancreatic and duodenal homeobox 1 [Source:MGI Symbol;Acc:MGI:102851]	yes|up	no|up	no|up	1
ENSMUSG00000025481	Urah	urate (5-hydroxyiso-) hydrolase [Source:MGI Symbol;Acc:MGI:1916142]	yes|down	yes|down	yes|down	3
ENSMUSG00000003309	Ap1m2	adaptor protein complex AP-1, mu 2 subunit [Source:MGI Symbol;Acc:MGI:1336974]	yes|down	no|down	yes|down	2
ENSMUSG00000042671	Rgs8	regulator of G-protein signaling 8 [Source:MGI Symbol;Acc:MGI:108408]	yes|down	no|down	no|down	1
ENSMUSG00000048391	Olfr843	olfactory receptor 843 [Source:MGI Symbol;Acc:MGI:3030677]	yes|up	no|up	no|up	1
ENSMUSG00000044165	Bcl2l15	BCLl2-like 15 [Source:MGI Symbol;Acc:MGI:2685412]	yes|up	no|up	no|up	1
ENSMUSG00000003469	Phyhip	phytanoyl-CoA hydroxylase interacting protein [Source:MGI Symbol;Acc:MGI:1860417]	yes|down	no|down	yes|down	2
ENSMUSG00000084128	Esrp2	epithelial splicing regulatory protein 2 [Source:MGI Symbol;Acc:MGI:1924661]	yes|down	yes|down	yes|down	3
ENSMUSG00000021676	Iqgap2	IQ motif containing GTPase activating protein 2 [Source:MGI Symbol;Acc:MGI:2449975]	yes|down	no|down	yes|down	2
ENSMUSG00000057174	Krtap19-9b	keratin associated protein 19-9B [Source:MGI Symbol;Acc:MGI:2181750]	yes|down	no|down	yes|down	2
ENSMUSG00000057074	Ces1g	carboxylesterase 1G [Source:MGI Symbol;Acc:MGI:88378]	yes|up	no|up	yes|up	2
ENSMUSG00000025069	Gsto2	glutathione S-transferase omega 2 [Source:MGI Symbol;Acc:MGI:1915464]	no|up	no|down	yes|up	1
ENSMUSG00000045659	Plekha7	pleckstrin homology domain containing, family A member 7 [Source:MGI Symbol;Acc:MGI:2445094]	no|down	no|up	yes|down	1
ENSMUSG00000025064	Col17a1	collagen, type XVII, alpha 1 [Source:MGI Symbol;Acc:MGI:88450]	yes|down	yes|down	yes|down	3
ENSMUSG00000042684	Npl	N-acetylneuraminate pyruvate lyase [Source:MGI Symbol;Acc:MGI:1921341]	yes|down	yes|up	yes|down	3
ENSMUSG00000043472	Lce3d	late cornified envelope 3D [Source:MGI Symbol;Acc:MGI:3642919]	yes|down	no|down	no|down	1
ENSMUSG00000028115	Bnipl	BCL2/adenovirus E1B 19kD interacting protein like [Source:MGI Symbol;Acc:MGI:2384749]	yes|down	yes|down	yes|down	3
ENSMUSG00000047884	Klk9	kallikrein related-peptidase 9 [Source:MGI Symbol;Acc:MGI:1921082]	yes|down	no|down	yes|down	2
ENSMUSG00000022468	Endou	endonuclease, polyU-specific [Source:MGI Symbol;Acc:MGI:97746]	yes|down	yes|down	no|down	2
ENSMUSG00000069441	Dsg1a	desmoglein 1 alpha [Source:MGI Symbol;Acc:MGI:94930]	yes|down	yes|down	yes|down	3
ENSMUSG00000042436	Mfap4	microfibrillar-associated protein 4 [Source:MGI Symbol;Acc:MGI:1342276]	yes|up	no|up	no|up	1
ENSMUSG00000034706	Dnai2	dynein axonemal intermediate chain 2 [Source:MGI Symbol;Acc:MGI:2685574]	yes|up	no|up	yes|up	2
ENSMUSG00000038879	Nipal2	NIPA-like domain containing 2 [Source:MGI Symbol;Acc:MGI:1924488]	yes|down	no|down	yes|down	2
ENSMUSG00000086848	Lce6a	late cornified envelope 6A [Source:MGI Symbol;Acc:MGI:1925632]	yes|down	no|down	no|down	1
ENSMUSG00000025746	Il6	interleukin 6 [Source:MGI Symbol;Acc:MGI:96559]	no|down	no|up	yes|down	1
ENSMUSG00000032015	Pou2f3	POU domain, class 2, transcription factor 3 [Source:MGI Symbol;Acc:MGI:102565]	yes|down	no|down	no|down	1
ENSMUSG00000049252	Lrp1b	low density lipoprotein-related protein 1B [Source:MGI Symbol;Acc:MGI:2151136]	yes|down	no|down	no|down	1
ENSMUSG00000022510	Trp63	transformation related protein 63 [Source:MGI Symbol;Acc:MGI:1330810]	yes|down	yes|down	yes|down	3
ENSMUSG00000031372	Trex2	three prime repair exonuclease 2 [Source:MGI Symbol;Acc:MGI:1346343]	yes|down	yes|down	yes|down	3
ENSMUSG00000035557	Krt17	keratin 17 [Source:MGI Symbol;Acc:MGI:96691]	yes|down	yes|down	yes|down	3
